# Supplementary material for: Can lipid indices aid in predicting diabetic kidney disease? Findings from a cross-sectional, matched case-control study
Source: PLoS One. 2025 Oct 7;20(10):e0331756. doi: 10.1371/journal.pone.0331756 (PMC12503270; doi:10.1371/journal.pone.0331756)
Supplement: S2 File — The dataset used for the analyses presented in the study. (XLSX) [file pone.0331756.s002.xlsx]

## Sheet: match2
DKD	LCI	sex	BMI	AIP	hba1c	lipid_drug	DM_drug	CRI-I	CRI-II	AC	TG/HDL-C	GFR_60	albumin_30	age	fbs	htn
0	74424.9	1	36.66	1.11	7.6	1	1	4.04	2.44	3.04	3.02	0	0	83	124	1
1	96143.2	0	34.05	2.28	9	1	4	4.48	2.29	3.48	9.74	0	1	52	267	1
1	235600	1	21.88	1.71	9	2	1	6.89	4.75	5.89	5.56	0	1	55	280	0
1	96915.8	0	30.47	1.47	7.4	2	4	4.89	3.16	3.89	4.34	1	0	75	290	1
0	31567.7	0	27.34	1.02	8.1	1	1	2.72	1.17	1.72	2.77	0	0	76	146	1
1	64011.7	1	28.41	1.45	8	1	4	3.93	2.07	2.93	4.26	0	1	61	197	0
1	26371.4	0	21.23	1.4	6.1	1	1	3.71	1.43	2.71	4.06	1	1	62	87	1
1	38506.1	1	31.14	1.52	7.2	1	4	4.13	2.27	3.13	4.57	1	0	71	155	0
1	54983.8	0	29.3	0.79	11	1	1	3.03	1.78	2.03	2.21	1	0	60	200	0
1	174167	1	27.47	1.31	8.2	2	4	5.73	4.07	4.73	3.69	0	1	69	171	0
1	47279.4	0	20.31	0.93	8	1	1	4.17	2.66	3.17	2.54	1	0	82	351	1
1	30000	0	24.97	0.8	8	1	4	3.33	2	2.33	2.22	1	0	56	86	0
1	16173.1	1	26.3	0.86	6.2	1	1	3.14	1.77	2.14	2.37	1	1	60	124	1
0	63049.2	1	33.56	1.69	8.2	1	4	3.93	1.76	2.93	5.44	0	0	72	248	0
0	52800	0	32	1.48	9.5	1	1	3.75	2	2.75	4.4	0	0	73	278	1
0	21034.2	1	22.31	0.76	7.1	1	1	3.41	1.71	2.41	2.15	0	0	80	114	1
0	87909.6	1	30.86	1.73	8.8	2	1	4.09	1.98	3.09	5.61	0	0	79	109	0
0	41808.3	1	29.41	0.82	11.5	1	1	3.77	1.81	2.77	2.27	0	0	57	238	0
0	262495	1	38.77	1.09	10.1	1	1	7.26	4.19	6.26	2.96	0	0	58	159	1
0	12109.4	0	30.49	0.45	6.5	1	1	2.6	1.29	1.6	1.56	0	0	58	198	1
0	7882.63	0	27.78	-0.11	7.3	1	1	2.29	1.1	1.29	0.9	0	0	68	72	0
0	74372.6	0	36.68	1.2	7	1	1	4.86	3.77	3.86	3.31	0	0	64	140	1
0	27412	0	19.96	0.66	6.5	1	1	3.5	1.91	2.5	1.93	0	0	73	98	0
0	36316.8	1	22.04	1.03	10	1	1	2.56	1.46	1.56	2.8	0	0	79	169	0
1	50526.4	1	20.69	0.66	9.4	1	1	4.47	2.43	3.47	1.94	1	0	76	191	1
0	15589.3	0	34.68	0.29	6	1	1	2.39	1.12	1.39	1.33	0	0	74	139	1
0	81508.8	0	26.56	1.36	9.1	1	1	4.54	2.76	3.54	3.88	0	0	63	158	0
0	36672.3	0	24.39	0.53	8.7	1	1	3.03	1.69	2.03	1.69	0	0	61	162	0
0	4958	1	22.09	0.42	8.2	1	1	2	0.84	1	1.52	0	0	42	220	0
0	22052.5	1	21.88	0.22	10.7	1	1	2.9	1.64	1.9	1.25	0	0	54	112	0
0	86768	0	30.86	1.39	7.8	2	1	4.79	2.97	3.79	4	0	0	57	160	1
0	24085.6	0	25.16	0.82	7.7	1	1	3.07	1.71	2.07	2.27	0	0	59	125	0
0	133092	0	31.61	0.89	10.7	1	1	3.51	2.25	2.51	2.45	0	0	74	216	0
0	62590.9	0	31.18	1.41	6.7	1	1	3.86	2.05	2.86	4.09	0	0	65	140	1
1	34048	0	30.78	1.36	8.2	1	1	3.76	2	2.76	3.91	1	0	65	167	1
0	294840	0	26.14	2.3	12	1	1	6.5	3.5	5.5	10	0	0	65	279	1
0	43260	0	31.01	0.88	7.2	1	1	4.38	2.58	3.38	2.4	0	0	69	179	1
0	50179.5	0	24.88	1.62	8.8	1	1	3.5	1.23	2.5	5.06	0	0	63	169	1
1	23932.8	0	25.22	0.84	9.2	1	1	2.44	1.13	1.44	2.33	0	1	71	269	1
1	22360	0	28.98	0.91	11	1	1	3.07	1.67	2.07	2.48	1	1	54	126	0
0	90390	1	25.8	1.16	6.6	1	1	5	3.37	4	3.2	0	0	76	126	0
0	29218.4	0	32.79	1.35	8.6	1	1	3.41	1.62	2.41	3.86	0	0	56	147	0
0	50650.3	0	24.12	0.63	8	1	1	3.19	1.82	2.19	1.88	0	0	57	379	0
0	25678.9	1	23.18	1.32	7.5	1	1	3.86	2.1	2.86	3.76	0	0	70	98	1
1	144557	0	26.17	1.97	10.8	1	1	7	3.96	6	7.15	1	0	78	211	1
0	83001.7	1	25.95	1.06	8.2	2	1	3.76	2.19	2.76	2.9	0	0	87	176	1
0	10476.2	0	27.22	0.82	9.6	1	1	1.58	0.49	0.58	2.26	0	0	59	295	1
0	225194	0	28.04	1.64	7.4	1	1	6.04	3.28	5.04	5.15	0	0	81	160	0
0	51231.8	0	32.77	1.35	6.9	1	1	3.55	1.93	2.55	3.86	0	0	61	236	1
1	72151.6	0	32.46	1.5	7.8	1	1	4.42	2.53	3.42	4.47	1	0	63	131	1
1	23315.7	0	34.77	0.91	7.2	1	1	3.22	1.73	2.22	2.49	0	1	54	193	1
0	32868.6	0	29.21	1.03	7.5	1	1	2.73	1.24	1.73	2.8	0	0	80	186	1
0	41939.8	1	25.83	1.25	9.4	1	1	3.73	2.03	2.73	3.48	0	0	55	192	1
0	19274.6	1	23.72	0.43	7.7	1	1	2.98	1.68	1.98	1.54	0	0	45	106	0
1	223532	1	23.6	2.06	14.4	1	1	5.3	2.77	4.3	7.86	1	0	70	301	0
1	50400	0	30.08	1.46	8	1	1	4.2	2.29	3.2	4.29	1	0	63	114	0
1	35262.8	0	28.12	0.99	9	1	1	3.09	1.91	2.09	2.7	1	0	64	150	0
1	3677.61	0	28.76	-0.18	7	2	1	1.64	0.6	0.64	0.84	1	1	74	123	0
0	19440.8	0	29.72	0.18	8.6	1	1	2.95	1.7	1.95	1.19	0	0	59	141	1
0	62389.8	0	26.56	0.59	7.4	1	1	4.22	2.28	3.22	1.8	0	0	65	129	0
0	118041	1	22.94	1.5	8.5	1	1	5.7	4.24	4.7	4.48	0	0	67	175	0
0	72365.1	1	26.37	1.65	7.2	1	1	4.73	2.7	3.73	5.21	0	0	63	158	1
0	81400	1	25.46	1.2	8.5	1	1	5.14	3.67	4.14	3.33	0	0	55	227	0
0	13760	1	22.69	0	5.9	1	1	1.76	0.95	0.76	1	0	0	55	185	0
0	8258.25	1	23.84	-0.37	6.4	1	1	2.41	1.22	1.41	0.69	0	0	43	97	0
0	50543.4	1	26.53	1.12	4.5	1	1	4.45	2.1	3.45	3.07	0	0	56	92	1
0	39344.9	0	28.25	1.43	7.7	1	1	3.7	1.86	2.7	4.16	0	0	54	115	0
0	225194	0	28.04	1.64	7.4	3	1	6.04	3.28	5.04	5.15	0	0	69	160	0
0	57016.8	0	33.16	2.04	10	1	1	7.37	2.79	6.37	7.68	0	0	64	99	0
0	18724.3	0	24.86	-0.01	11.2	2	1	2.61	1.4	1.61	0.99	0	0	58	173	0
0	109756	0	21.36	1.17	11.4	1	1	4.4	2.75	3.4	3.23	0	0	52	190	0
0	334843	0	31.56	1.97	7.9	1	1	6.9	4.46	5.9	7.15	0	0	54	246	0
0	12086.7	0	22.94	0.71	13.5	1	1	2.06	0.56	1.06	2.04	0	0	40	302	0
0	118889	1	28.04	1.93	7	1	1	5.09	2.77	4.09	6.89	0	0	50	133	0
0	13036.2	1	26.2	0.53	7.2	1	1	2.7	1.35	1.7	1.7	0	0	69	148	0
0	17655.4	1	21.97	0.38	7.8	1	1	2.9	1.54	1.9	1.46	0	0	61	89	1
0	83035.5	0	28.15	1.07	7	1	1	4.13	2.56	3.13	2.9	0	0	58	124	0
1	67388.2	0	26.22	1.17	9	1	1	3.84	2.18	2.84	3.22	1	0	47	170	0
1	19613.8	1	27.25	0.49	7.5	2	1	3.55	2.13	2.55	1.63	1	1	70	124	1
1	38453.2	0	34.72	0.5	7.5	1	1	3.33	1.7	2.33	1.66	1	0	74	160	0
1	71402.5	1	29.34	1.44	6.3	3	1	4.23	2.5	3.23	4.23	0	1	50	191	0
1	42824.1	0	30.48	1.61	8.9	1	1	3.04	1.04	2.04	5.02	1	1	74	245	0
1	102197	0	36.72	2.26	8.8	1	1	4.78	1.72	3.78	9.58	1	1	72	158	1
1	88550	1	27.15	1.97	8.6	1	1	4.6	2.2	3.6	7.14	1	1	64	161	0
0	33811.4	0	29.67	0.95	11	1	1	3.3	2.05	2.3	2.59	0	0	61	67	1
0	41267	0	29.22	1.16	8	1	1	2.94	1.15	1.94	3.19	0	0	75	194	0
0	41267	0	29.22	1.16	8	1	1	2.94	1.15	1.94	3.19	0	0	75	194	0
0	31258.5	0	33.06	0.89	8	3	1	3.51	2.17	2.51	2.44	0	0	56	81	1
0	180191	0	31.93	1.98	8	1	1	4.56	3.59	3.56	7.23	0	0	67	151	1
0	15673.5	1	20.83	0.41	8.6	1	1	2.22	1.4	1.22	1.5	0	0	41	219	0
1	26426.4	1	26.64	0.79	8.1	1	1	4.4	2.23	3.4	2.2	1	1	73	111	1
1	25029.4	0	24.09	0.99	7.8	1	1	3.48	1.39	2.48	2.68	1	0	64	160	1
1	31761.7	0	29.59	1.36	8	1	1	2.95	1.57	1.95	3.88	1	0	62	246	1
1	21875.1	1	25.22	0.96	4.6	1	1	3.15	1.74	2.15	2.62	1	1	67	140	1
1	56723.3	1	28.65	1.54	7.3	1	1	4.77	2.83	3.77	4.67	1	0	53	112	0
1	254990	0	29.81	1.82	9	1	1	4.98	3.74	3.98	6.19	1	1	60	198	1
1	81142.5	1	21.87	1.98	6	1	1	3.75	1.29	2.75	7.27	1	0	85	98	1
1	89789.1	0	26.17	2.01	6.6	1	1	3.64	1.88	2.64	7.43	1	0	68	161	1
1	53591.5	1	26.85	0.65	6.7	1	1	3.38	2.08	2.38	1.92	1	0	68	138	0
0	185041	0	23.42	0.87	11.6	1	1	4.36	2.4	3.36	2.4	0	0	64	93	0
0	94451.6	0	25.65	1.58	9.7	1	1	5.16	3.94	4.16	4.84	0	0	52	359	0
0	19146.1	1	31.67	0.58	6.2	1	1	3.07	1.88	2.07	1.79	0	0	57	105	0
0	17816	0	25.64	0.71	8.1	1	1	2.4	1.09	1.4	2.03	0	0	59	94	1
0	11147.3	1	22.1	-0.08	9.5	1	1	2.82	1.65	1.82	0.92	0	0	73	225	1
0	40394.3	0	30.73	1.41	8.4	1	1	3.34	1.52	2.34	4.11	0	0	72	120	1
0	269771	0	30.47	2.17	7.3	1	1	6.64	3.58	5.64	8.75	0	0	62	222	1
0	41267	0	25.64	1.16	8	1	1	2.94	1.15	1.94	3.19	0	0	75	194	0
0	9784.47	1	29.39	0.3	6.9	1	1	2.72	1.44	1.72	1.35	0	0	65	122	1
0	230686	0	28.99	1.78	12.6	1	1	4.78	3.39	3.78	5.94	0	0	60	220	1
1	125854	0	26.77	1.73	10	1	1	4.95	2.83	3.95	5.63	1	0	82	220	1
1	94245.3	0	22.27	1.04	8.6	1	1	4.25	2.79	3.25	2.83	1	0	60	163	1
1	21060	1	29.74	0.9	8.2	1	1	2.95	1.5	1.95	2.45	1	0	79	146	1
1	72220.5	0	25.71	1.79	8	1	1	4.53	2.97	3.53	5.97	1	0	64	158	1
1	6469.28	1	32.6	0.43	8.4	1	1	2.19	0.87	1.19	1.53	0	1	74	194	0
1	22185	0	47.56	0.63	7	1	1	2.83	1.81	1.83	1.88	0	1	61	130	1
1	27728.3	0	30.85	0.87	7.9	1	1	2.94	1.46	1.94	2.38	1	0	66	166	0
1	14280	0	27.47	0.69	8.6	1	1	2.83	1.43	1.83	2	1	0	80	98	1
0	93550.8	0	44.92	2.15	7.6	2	1	3.68	1.85	2.68	8.6	0	0	51	188	1
0	65486.7	1	25.06	0.96	10.4	1	1	4.48	3.17	3.48	2.62	0	0	69	211	1
0	67166.7	1	27.04	1.69	6	1	1	4.31	2.22	3.31	5.42	0	0	74	122	0
0	165013	1	32.87	2.46	10.4	1	1	4.53	3.47	3.53	11.67	0	0	53	292	1
0	62590.9	0	31.18	1.41	6.7	1	1	3.86	2.05	2.86	4.09	0	0	65	140	1
0	90554.1	1	23.39	0.98	9.7	1	1	5.43	3.9	4.43	2.68	0	0	63	382	0
0	11242.7	0	27.59	0.58	9.5	1	1	2.3	0.94	1.3	1.78	0	0	67	177	0
0	56633.2	0	32.47	1.01	9	1	1	3.47	1.96	2.47	2.75	0	0	61	203	0
0	65486.7	1	25.06	0.96	10.4	1	1	4.48	3.17	3.48	2.62	0	0	69	211	0
0	124756	0	22.06	1.2	7.8	3	1	4.06	2.4	3.06	3.32	0	0	66	136	1
0	25514.5	1	24.96	0.9	8.3	1	1	2.48	1.02	1.48	2.47	0	0	62	213	0
1	81695.8	1	27.02	1.65	5.5	1	1	4.12	2.07	3.12	5.19	1	1	68	96	1
1	88530.1	0	34.89	1.72	8.9	1	1	4.21	2.05	3.21	5.56	1	1	55	235	1
1	92165.5	0	28.06	1.2	9.1	1	1	4.15	2.48	3.15	3.31	0	1	45	180	0
0	7126.74	0	25.56	0.08	6.8	1	1	2.21	0.91	1.21	1.09	0	0	53	117	0
0	18282.9	1	30.85	0.43	6.1	1	1	2.53	1.23	1.53	1.53	0	0	74	130	1
0	36550.3	1	26.22	0.92	7.4	2	1	2.84	1.52	1.84	2.52	0	0	65	158	0
0	62915.7	0	26.08	1.15	11	1	1	3.94	2.3	2.94	3.15	0	0	72	233	0
1	14604.4	0	25.46	0.14	8.6	1	1	3.41	2.22	2.41	1.15	1	0	67	116	1
1	40353.8	0	32.04	0.63	12.7	1	1	3.3	1.59	2.3	1.88	1	1	50	181	1
1	10951.1	0	27.47	0.67	7.2	1	1	2.49	1.11	1.49	1.96	1	0	64	243	1
1	35600	0	23.88	0.94	5.5	1	1	4	2.28	3	2.56	1	0	68	115	1
1	156059	1	24.44	1.28	11.5	1	1	5.79	4.07	4.79	3.58	1	0	67	287	0
1	42428.2	0	24.03	0.91	9	1	1	3.93	2.25	2.93	2.48	0	1	55	168	0
1	126337	1	29.41	1.73	12.9	1	1	7.65	5.52	6.65	5.65	1	0	72	211	1
1	111197	0	35.09	1.54	8.3	1	1	3.88	2.46	2.88	4.66	1	1	59	219	1
1	154433	0	43.56	1.99	6.6	1	1	5.97	3.68	4.97	7.32	1	0	58	83	1
1	129094	0	30.83	2.12	7.9	1	1	5.86	3.14	4.86	8.34	0	1	41	133	1
1	68426.6	1	25.95	1.12	8	1	1	4.3	2.68	3.3	3.07	0	1	64	149	1
1	21106.8	1	25.08	1.38	9.7	1	1	2.58	1.02	1.58	3.96	1	1	63	123	0
1	29218.1	1	25.1	1.27	5	1	1	3.73	2.03	2.73	3.55	1	0	67	105	1
1	14002.3	0	23.64	0.44	9.5	1	1	2.28	0.97	1.28	1.55	1	0	77	128	1
1	27300	0	34.37	1.1	7.3	1	1	3.25	1.75	2.25	3	1	0	57	83	1
1	37359.8	0	18.47	1.66	6.6	1	1	2.87	0.82	1.87	5.25	1	0	80	157	1
1	85197.3	0	30.59	1.67	8	1	1	4.09	2.02	3.09	5.32	1	0	67	114	1
1	134678	0	27.14	1.81	5.9	1	1	5.3	3.03	4.3	6.14	1	0	70	95	1
1	351864	0	30.33	2.09	8	1	1	5.82	3.1	4.82	8.12	0	1	57	223	0
1	351864	0	28.72	2.09	8.9	1	1	5.82	3.1	4.82	8.12	0	1	58	220	0
1	351864	0	28.52	2.09	8	1	1	5.82	3.1	4.82	8.12	0	1	70	223	0
1	19656	0	28.91	0.88	5.5	1	1	2.89	1.4	1.89	2.4	1	0	62	62	1
1	24040.2	0	29.64	1.05	7.5	1	1	2.89	1.32	1.89	2.85	1	0	64	129	0
1	339300	0	28.58	2.05	8.5	1	1	5.8	3	4.8	7.8	1	1	86	220	0
1	351864	0	29.9	2.09	8	1	1	5.82	3.1	4.82	8.12	0	1	70	223	0
1	81631.6	0	27.34	0.9	7.1	1	1	3.88	2.38	2.88	2.45	1	0	63	148	0
1	83095.8	1	24.46	1.99	6.4	1	1	5.27	3.19	4.27	7.31	1	1	75	133	1
1	82449.1	0	33.28	0.93	6.7	2	1	3.9	2.39	2.9	2.54	1	0	67	127	1
1	156059	1	24.44	1.28	11.5	1	1	5.79	4.07	4.79	3.58	1	0	67	287	1
1	52854.9	0	34.82	1.17	6.5	2	1	4.29	2.66	3.29	3.21	1	0	62	118	1
1	228694	0	30.48	1.46	7.1	1	1	6.37	4.51	5.37	4.3	1	1	60	195	0
1	21106.8	1	25.08	1.38	9.7	1	1	2.58	1.02	1.58	3.96	1	1	67	123	0
1	36133.7	0	26.23	1.23	7.5	2	1	3.49	1.8	2.49	3.41	0	1	57	250	1
1	34971.4	0	25.1	1.76	11	1	1	3.57	1.37	2.57	5.83	1	0	61	194	0
1	16782.9	0	25.81	0.58	7.3	1	1	2.62	1.33	1.62	1.79	1	0	74	123	1
1	39313.7	0	23.92	1.4	7.4	1	1	3.24	1.69	2.24	4.07	1	0	76	140	1
1	52966.2	0	34.13	1.53	9.9	1	1	3.87	1.95	2.87	4.62	1	0	75	108	1
1	125526	0	25.24	1.12	7.1	1	1	5.69	4.07	4.69	3.07	1	0	72	117	0
1	129453	0	30.85	1.2	9	1	1	3.69	2.03	2.69	3.33	0	1	65	93	1
1	75493.3	1	25.26	1.85	8.5	1	1	4.97	2.67	3.97	6.33	1	0	66	137	0
0	41267	0	29.22	1.16	8	1	1	2.94	1.15	1.94	3.19	0	0	75	194	0
0	42133.3	0	27.89	0.79	8	1	1	2.78	1.33	1.78	2.19	0	0	69	130	1
0	90884.6	1	23.94	0.54	13.5	1	1	4.03	2.69	3.03	1.71	0	0	55	357	0
0	19146	0	20.45	1.09	6.2	1	1	3.11	1.51	2.11	2.97	0	0	63	141	1
0	37546.7	1	25.46	1.49	6.5	1	1	3.67	1.78	2.67	4.44	0	0	78	179	0
0	38899.8	0	28.57	0.82	10.4	1	1	3.24	2.2	2.24	2.27	0	0	88	318	1
0	69678.5	1	23.46	1.13	9.1	1	1	5.51	3.34	4.51	3.09	0	0	70	168	0
0	25024.2	1	26.37	0.58	9	1	1	3.06	1.69	2.06	1.79	0	0	56	271	0
0	334301	0	29.59	1.93	7.2	1	1	6.48	4.24	5.48	6.9	0	0	61	162	1
0	138886	0	27.69	1.48	8	2	1	5.11	3.18	4.11	4.41	0	0	70	180	1
0	292092	1	24.45	2.06	9.5	1	1	7.08	3.63	6.08	7.87	0	0	56	212	0
0	34299.1	1	27.72	0.33	10.6	1	1	3.52	2.23	2.52	1.39	0	0	50	245	0
0	167700	0	27.01	2.15	8.4	1	1	5.57	2.86	4.57	8.6	0	0	54	159	0
0	250231	0	26.13	2.15	11.2	1	1	4.91	2.93	3.91	8.58	0	0	47	307	0
0	16418.7	1	25.95	0.67	8.6	1	1	2.73	1.33	1.73	1.96	0	0	60	180	0
0	171562	1	27.39	2.62	9.6	1	1	6.72	2.96	5.72	13.8	0	0	79	139	0
0	120364	0	30.44	1.19	8.9	1	1	3.92	2.15	2.92	3.27	0	0	67	188	1
0	43408.2	1	30.82	0.91	8	1	1	4.32	2.82	3.32	2.47	0	0	65	242	1
0	50666.7	0	23.51	1.27	6	1	1	3.33	2.11	2.33	3.56	0	0	58	125	0
0	27479.8	0	32	1.19	9.2	1	1	2.84	1.18	1.84	3.28	0	0	70	110	1
0	83001.7	1	25.95	1.06	8.2	2	1	3.76	2.19	2.76	2.9	0	0	80	176	1
0	8128.89	1	24.16	0.14	8.5	1	1	2.22	1.09	1.22	1.15	0	0	80	124	0
0	134740	1	28.73	1.69	8.8	1	1	5.53	3.47	4.53	5.42	0	0	46	199	1
0	278831	0	23.07	1.92	8.6	1	1	3.74	2.3	2.74	6.8	0	0	61	211	0
0	376924	0	33.3	2.44	8.9	1	1	6.34	3.58	5.34	11.5	0	0	70	160	0
0	75445.7	0	29.62	1.2	7.9	1	1	3.86	2.45	2.86	3.33	0	0	62	147	1
0	142380	0	27.14	1.5	6	1	1	5.65	3.5	4.65	4.5	0	0	70	115	0
0	34776.9	1	28.7	1.35	8	1	1	3.51	1.69	2.51	3.85	0	0	75	221	0
0	38744.2	0	22.22	0.76	8	1	1	3.45	2.02	2.45	2.14	0	0	63	222	0
0	126833	0	28.93	2.38	10	1	1	5.06	1.89	4.06	10.86	0	0	61	234	1
0	23706.4	1	35.44	1.18	9	1	1	3.07	1.41	2.07	3.24	0	0	60	228	1
0	51272.4	0	29.05	1.06	7	1	1	3.35	1.76	2.35	2.87	0	0	78	136	1
0	59166.6	1	28.09	1.55	8.5	1	1	4.52	2.55	3.52	4.73	0	0	63	191	0
0	29389.3	1	24.86	0.76	5.5	1	1	3.37	1.93	2.37	2.13	0	0	32	174	0
0	56133.4	1	31.93	1.78	9.1	1	1	3.69	1.97	2.69	5.94	0	0	76	137	1
0	176732	0	27.14	1.63	5.6	1	1	6.28	4.25	5.28	5.11	0	0	70	112	0
0	15350.4	0	32.39	0.8	8.3	1	1	2.4	0.95	1.4	2.24	0	0	56	193	1
0	225194	0	28.04	1.64	7.4	3	1	6.04	3.28	5.04	5.15	0	0	69	160	0
0	151046	0	27.14	1.63	5.6	2	1	6.29	3.86	5.29	5.09	0	0	70	112	0
0	79200	0	25.48	1.67	8.5	1	1	5	2.59	4	5.29	0	0	68	126	1
0	135367	1	26.57	1.95	8.6	1	1	5.14	2.73	4.14	7.05	0	0	65	219	0
0	84437.5	0	27.56	1.43	10.8	1	1	4.02	2.19	3.02	4.17	0	0	62	223	1
0	91112.7	0	29.56	1.19	9	1	1	4.22	2.18	3.22	3.27	0	0	65	185	0
0	46096.7	1	25.95	0.89	9.5	1	1	4.89	3.17	3.89	2.43	0	0	67	274	0
0	62590.9	0	31.18	1.41	6.7	1	1	3.86	2.05	2.86	4.09	0	0	65	140	1
0	55195.7	0	30.48	1.33	8.8	2	1	3.86	2.14	2.86	3.79	0	0	50	296	0
0	62590.9	0	31.18	1.41	6.7	1	1	3.86	2.05	2.86	4.09	0	0	65	140	1
0	50001.2	0	24.12	1.14	6.9	1	1	4.29	2.22	3.29	3.12	0	0	50	76	1
0	330960	0	33.23	2.64	11.5	1	1	6.57	4	5.57	14	0	0	57	212	1
1	19579.2	0	31.14	0.71	8.8	1	1	2.39	0.98	1.39	2.03	1	0	60	96	0
1	161248	0	32.47	1.38	6.5	2	1	5.37	3.59	4.37	3.96	1	1	56	154	1
1	40854.8	0	29.69	0.86	10.3	1	1	2.73	1.25	1.73	2.37	1	0	70	152	1
0	91001	0	26.77	1.45	8.6	1	1	3.88	2.04	2.88	4.25	0	0	58	118	1
0	26924.8	0	20.66	0.73	6.6	1	1	2.7	1.3	1.7	2.07	0	0	50	135	0
0	76645	0	26.67	1.49	6.4	1	1	3.69	1.8	2.69	4.43	0	0	69	140	0
0	69273.1	0	37.53	1.5	9.5	1	1	4.26	2.38	3.26	4.49	0	0	60	155	1
0	22392	0	31.65	0.61	8.7	1	1	3.17	1.8	2.17	1.85	0	0	52	144	1
0	124481	0	23.63	1.08	6.9	1	1	6.02	3.3	5.02	2.96	0	0	44	226	1
1	351864	0	30.33	2.09	8	1	1	5.82	3.1	4.82	8.12	0	1	57	223	0
1	94254.6	0	27.51	1.07	7.2	1	1	3.93	2.73	2.93	2.91	1	0	72	110	0
1	155687	1	35	2.69	9.5	2	1	3.22	0.92	2.22	14.67	0	1	63	171	0
1	103090	1	25.61	1.47	8.8	1	1	5	3.13	4	4.33	1	0	57	128	0
1	27044.1	0	36.03	0.63	7.5	1	1	3.34	1.96	2.34	1.87	0	1	60	111	1
1	75498.4	0	26.08	1.79	8.2	1	1	4.32	2.14	3.32	5.97	1	0	70	177	1
1	351864	0	30.33	2.09	8	1	1	5.82	3.1	4.82	8.12	0	1	57	223	0
0	44443.6	0	28.6	0.93	12.7	1	1	3.27	1.76	2.27	2.55	0	0	65	85	1
0	20729.8	1	37.83	1.21	8.6	2	1	2.98	1.3	1.98	3.35	0	0	80	142	1
0	39103.5	0	38.57	0.41	8.4	1	1	4.98	3.28	3.98	1.5	0	0	49	157	1
0	83001.7	1	25.95	1.06	8.2	2	1	3.76	2.19	2.76	2.9	0	0	70	176	1
0	545783	0	25.56	2.43	8.2	2	1	8.11	4.83	7.11	11.37	0	0	67	190	1
0	118137	0	24.49	1.38	6.2	2	1	4.84	3.04	3.84	3.96	0	0	52	175	0
0	17867.6	0	43.29	0.3	7.5	1	1	2.53	1.35	1.53	1.35	0	0	56	109	0
0	83001.7	1	25.95	1.06	8.2	2	1	3.76	2.19	2.76	2.9	0	0	70	176	1
0	231973	0	30.48	1.66	7.8	1	1	6.24	4.2	5.24	5.27	0	0	66	107	0
0	10764.1	1	19.25	0.16	5.6	1	1	2.85	1.19	1.85	1.17	0	0	57	78	0
0	145535	0	31.16	1.14	8	1	1	3.9	2.29	2.9	3.14	0	0	60	163	0
0	175145	0	43.12	2.16	8.4	1	1	5.91	3.15	4.91	8.64	0	0	51	213	1
0	54739.3	1	28.01	1.54	10.3	1	1	4.64	3.21	3.64	4.68	0	0	60	217	1
0	176732	0	27.14	1.63	5.6	1	1	6.28	4.25	5.28	5.11	0	0	70	112	0
0	27038.8	1	31.21	1.37	8.1	1	1	3.41	1.97	2.41	3.94	0	0	62	218	0
0	83001.7	1	25.95	1.06	8.2	2	1	3.76	2.19	2.76	2.9	0	0	70	176	1
0	129051	0	30.86	1.49	10.9	1	1	4.63	2.73	3.63	4.44	0	0	52	520	0
0	108181	1	32.63	1.48	8.3	1	1	4.48	2.59	3.48	4.41	0	0	74	185	1
0	19125	1	34.48	0.51	7	1	1	3.19	1.56	2.19	1.67	0	0	73	146	1
0	83001.7	1	25.95	1.06	8.2	2	1	3.76	2.19	2.76	2.9	0	0	70	176	1
0	59640.4	1	24.11	1.63	9.5	1	1	5.52	2.19	4.52	5.13	0	0	64	161	0
0	176732	0	27.14	1.63	5.6	1	1	6.28	4.25	5.28	5.11	0	0	70	112	0
0	165175	1	24.91	2.3	6.6	1	1	5.31	2.05	4.31	9.97	0	0	76	218	1
0	164220	0	27.14	1.63	5.6	1	1	5.83	4.25	4.83	5.11	0	0	70	130	0
0	14547.5	0	24.22	0.11	7.5	1	1	2.46	1.43	1.46	1.11	0	0	66	145	0
0	68567.4	0	26.96	1.29	10	1	1	4.19	2.44	3.19	3.63	0	0	61	295	0
1	59160	0	33.06	0.96	7	1	1	3.75	2.23	2.75	2.62	1	0	80	140	1
1	11776.7	0	25.71	0.77	5.1	1	1	2.48	1.04	1.48	2.15	1	0	77	152	0
1	88990	0	23.53	1.43	6.9	1	1	3.34	1.51	2.34	4.18	1	0	66	139	0
0	21147.6	1	23.94	0.74	9.1	1	1	3.46	1.73	2.46	2.1	0	0	63	192	1
0	54901.4	1	21.72	0.96	6.3	1	1	4.71	2.66	3.71	2.61	0	0	89	86	0
0	54247.7	1	32.69	1.69	6.3	1	1	5.87	1.77	4.87	5.42	0	0	52	163	0
0	66121.9	0	29.14	1.73	5	1	1	3.53	2.08	2.53	5.65	0	0	64	163	1
0	534508	1	27.99	3.03	8	1	1	9.07	3.89	8.07	20.78	0	0	70	203	1
0	45031.3	0	28.8	0.89	10.2	1	1	3.33	1.84	2.33	2.44	0	0	40	218	0
0	15993	0	34.21	1.11	5.9	1	1	2.67	1.07	1.67	3.02	0	0	67	174	1
0	184693	0	25.39	1.57	7.2	1	1	4.76	3.22	3.76	4.82	0	0	47	161	0
0	164000	0	40.57	1.7	9.2	1	1	5.33	2.78	4.33	5.47	0	0	46	182	1
0	59160	0	24.8	0.96	6.1	1	1	3.75	2.23	2.75	2.62	0	0	70	131	1
0	90452.1	0	25.22	1.36	7.7	1	1	3.98	2.43	2.98	3.9	0	0	57	123	1
0	21147.6	1	23.94	0.74	9.1	1	1	3.46	1.73	2.46	2.1	0	0	66	192	1
0	38003.2	0	32.03	0.71	7.4	1	1	2.89	1.48	1.89	2.03	0	0	62	149	0
0	351220	1	24.68	2.07	7.5	1	1	7.14	4.54	6.14	7.92	0	0	79	149	0
0	85994.4	0	28.44	1.49	6.2	1	1	3.72	2.81	2.72	4.44	0	0	70	85	1
0	101475	0	26.95	1.61	7.2	3	1	4.1	1.98	3.1	5	0	0	57	141	1
0	44800	0	36.74	0.82	7.5	1	1	4	2.55	3	2.27	0	0	64	159	1
0	16842.8	0	25.39	0.26	6.6	1	1	3.16	1.64	2.16	1.3	0	0	63	107	0
0	94856	0	27.05	1.02	11.2	1	1	4	2.37	3	2.78	0	0	59	198	1
1	30533.8	1	25.56	0.42	8.4	1	1	3.72	2.16	2.72	1.52	1	0	67	149	1
1	35867	1	24.39	0.88	8.2	1	1	3.74	2.26	2.74	2.4	1	0	70	129	1
1	20723	0	31.24	1.34	11.8	1	1	2.94	1.42	1.94	3.83	1	0	57	231	0
1	47952	0	30.46	1.21	6.2	1	1	3.68	2	2.68	3.36	1	0	72	116	0
1	22050	1	29.07	0.41	9.2	1	1	3.75	2.45	2.75	1.5	0	1	72	180	1
1	203981	0	31.23	1.93	10	1	1	6.72	4.31	5.72	6.88	0	1	47	331	0
1	1.10073e+06	1	30	2.87	10.1	3	1	6.33	4.89	5.33	17.56	0	1	49	245	0
1	31360	0	35.38	0.9	9	1	1	2.67	1.33	1.67	2.45	1	0	80	200	0
1	73728	1	25.21	0.98	8.6	1	1	3.79	2.25	2.79	2.67	1	0	59	136	0
0	42856.6	0	28.89	1.41	11.4	1	1	3.69	1.87	2.69	4.08	0	0	58	194	0
0	82254.2	0	23.37	1.61	7.7	1	1	3.56	1.59	2.56	4.98	0	0	62	194	1
0	63717.9	1	26.17	1.96	8.4	1	1	4.48	2.38	3.48	7.1	0	0	53	170	0
0	22961.9	1	20.66	0.16	9.8	1	1	2.72	1.6	1.72	1.18	0	0	77	256	1
0	49457.9	1	24.73	1.05	6.4	1	1	3.89	2.3	2.89	2.86	0	0	65	113	0
0	29926.1	0	39.34	0.64	8.7	1	1	3.04	1.66	2.04	1.89	0	0	59	211	1
0	144326	0	23.14	1.55	9.9	1	1	4.91	2.96	3.91	4.7	0	0	63	256	0
0	46439	1	21.78	1.21	7.9	1	1	4.31	2.63	3.31	3.34	0	0	54	178	0
0	120244	0	33.32	1.1	4.8	1	1	4.53	2.91	3.53	3.02	0	0	63	171	1
0	17128.6	0	23.34	1.49	5.9	1	1	2.24	0.71	1.24	4.45	0	0	65	126	0
0	31714	1	29.05	0.69	9.3	1	1	3.93	2.53	2.93	2	0	0	75	155	1
0	35496	0	26.84	1.25	9.8	2	1	2.58	0.88	1.58	3.48	0	0	65	147	1
0	49164.4	0	28.57	1.69	8.6	2	1	4.06	2.32	3.06	5.42	0	0	73	168	1
0	41440	0	27.99	0.9	7.8	2	1	3.73	2.22	2.73	2.47	0	0	65	136	1
0	20916	0	30.3	0.61	5.9	1	1	3.11	1.8	2.11	1.84	0	0	67	100	1
0	19041.1	1	26.62	1.02	9.3	1	1	3.08	1.62	2.08	2.78	0	0	68	193	1
0	26432.8	0	28.25	0.85	6.7	1	1	2.47	1.27	1.47	2.35	0	0	69	134	0
0	17885	1	20.2	0.8	6.5	1	1	5	3.32	4	2.23	0	0	74	82	0
0	129558	0	35.16	1.44	7.3	1	1	5.22	2.78	4.22	4.22	0	0	69	133	1
0	39267.9	1	26.99	1.15	8.9	1	1	4.24	2.7	3.24	3.15	0	0	69	187	0
0	70445.4	0	31.25	0.93	10.7	1	1	3.73	2.45	2.73	2.55	0	0	47	205	0
0	63181.9	1	28.19	1.26	5	1	1	3.88	1.84	2.88	3.54	0	0	52	139	1
1	11642.5	0	34.24	-0.16	7.5	1	1	2.4	1.27	1.4	0.85	1	0	80	88	1
1	48958.5	1	26.03	0.81	6.2	1	1	4.28	2.3	3.28	2.26	1	0	59	106	1
1	48374.9	1	22.41	0.78	7.8	1	1	3.79	2.17	2.79	2.17	0	1	51	169	0
1	28452.2	0	20.81	0.31	6.2	1	1	3.53	2.11	2.53	1.36	1	0	66	175	1
1	10729.3	0	22.67	0.71	6.3	1	1	2.59	1.22	1.59	2.02	1	0	48	72	1
1	96230.2	1	23.78	1.42	7	1	1	4.68	3.1	3.68	4.15	1	0	70	147	0
1	116009	0	26.67	1.73	8.5	1	1	4.39	2.22	3.39	5.63	1	1	69	178	1
1	58009.9	0	27.27	1.53	8	1	1	4.31	2.37	3.31	4.63	1	0	50	207	0
1	139004	0	38.46	1.63	10.1	1	1	5.02	2.8	4.02	5.11	1	0	65	310	1
1	209706	0	37.53	1.92	7.8	1	1	6.03	3.94	5.03	6.81	1	0	50	148	1
1	56772.1	0	26.37	1.56	8.4	1	1	3.61	2.29	2.61	4.76	1	0	55	111	0
1	14695	0	33.98	0.27	9.3	1	1	2.45	1.19	1.45	1.31	0	1	60	188	1
1	43091.6	0	24.32	1.64	7.2	1	1	3.9	2.23	2.9	5.16	1	0	71	130	1
1	122145	0	29.64	1.68	8.6	1	1	4.12	2.04	3.12	5.38	1	0	69	229	1
1	70737.9	1	26.89	1.01	10.2	1	1	4.42	2.87	3.42	2.76	0	1	68	152	1
1	32000	0	29.22	0.8	7.3	1	1	3.56	2	2.56	2.22	1	0	77	100	1
1	19758.1	1	23.14	1.31	6.5	1	1	3.62	1.76	2.62	3.69	1	0	76	126	1
1	170192	0	29.71	1.07	5.7	1	1	7.18	4.02	6.18	2.91	1	0	72	155	1
1	151108	0	24.01	1.12	10	1	1	4.31	3.31	3.31	3.05	1	0	63	304	0
1	15710.3	0	26.9	1.53	7.9	1	1	2.79	0.84	1.79	4.63	1	0	56	350	1
1	28510	0	27.48	1.45	7.6	1	1	2.93	1.43	1.93	4.28	1	0	60	145	1
1	48395.2	0	35.49	1.59	6.6	1	1	4.28	2.25	3.28	4.91	1	0	63	192	1
1	8001.29	1	27.99	1.23	7.6	1	1	2.52	0.97	1.52	3.42	1	0	73	218	1
1	64573.7	0	32.44	1.06	12.5	1	1	4.27	2.7	3.27	2.89	1	0	72	231	1
1	129633	0	36.98	1.69	11.5	1	1	4.88	2.79	3.88	5.4	1	0	58	271	0
1	111471	1	25.65	1.58	7.8	2	1	3.86	4.86	2.86	4.86	0	1	55	157	0
1	72526.2	0	30.38	1.24	7.9	2	1	4.18	2.49	3.18	3.44	1	0	73	136	1
1	40650.7	1	25.83	1.15	6.9	1	1	3.71	2.07	2.71	3.15	1	1	70	148	0
1	249143	0	23.83	1.55	9	2	1	5.11	2.53	4.11	4.7	0	1	37	145	0
1	112803	1	26.56	1.15	8.6	3	1	4.56	2.88	3.56	3.17	1	0	75	189	1
1	74756.9	1	23.51	1.5	7	1	1	3.85	1.96	2.85	4.49	0	1	46	138	0
1	38520	0	26.64	1.06	7.7	1	1	4	2.43	3	2.89	1	1	63	165	1
1	131867	1	25.61	1.3	8.9	1	1	5.63	3.78	4.63	3.68	0	1	50	213	0
1	82396.1	0	36.68	1.5	9	2	1	4.39	2.49	3.39	4.49	1	0	55	166	0
1	29361.9	0	24.35	0.93	8.1	1	1	3.39	1.61	2.39	2.54	1	0	64	118	0
1	32065.7	0	33.2	2.09	10.2	1	1	3.46	0.84	2.46	8.08	0	1	57	320	0
1	43206.9	1	25.73	1.75	11.1	1	1	4.24	2.1	3.24	5.76	0	1	62	233	0
1	122528	0	26.29	1.86	11	1	1	3.91	1.74	2.91	6.43	0	1	57	277	0
1	466284	0	28.44	2.87	9.6	1	1	8.92	4.72	7.92	17.72	1	1	55	264	1
0	28595.6	1	24.28	0.43	10.5	1	1	3.05	1.75	2.05	1.54	0	0	53	286	0
0	20797.5	1	23.92	1.26	8.2	1	1	2.95	1.25	1.95	3.53	0	0	67	112	0
0	62678	1	23.57	1.16	7	1	1	3.89	3.5	2.89	3.18	0	0	54	145	0
0	24021.7	0	28.33	1.08	9	1	1	2.72	1.41	1.72	2.96	0	0	42	268	1
0	128391	1	28.12	1.35	7.1	1	1	5.95	4.08	4.95	3.86	0	0	65	117	0
0	51394.5	1	22.22	1.22	9.8	1	1	4.05	2.35	3.05	3.38	0	0	62	273	1
0	10142.2	0	25.54	-0.25	6.8	1	1	2.59	1.27	1.59	0.78	0	0	60	69	0
0	42016.3	0	32.37	0.96	8.3	1	1	3.6	2.02	2.6	2.62	0	0	67	144	0
0	255496	0	22.77	1.82	11.5	1	1	5.67	3.43	4.67	6.2	0	0	46	331	0
0	77126.1	0	26.77	1.56	11.3	1	1	3.91	1.96	2.91	4.76	0	0	58	258	0
0	178875	1	32.37	1.89	10.6	1	1	6.25	2.7	5.25	6.63	0	0	47	335	0
0	272729	0	23.98	2.06	6.6	1	1	6.91	4.64	5.91	7.82	0	0	67	228	1
0	19543.6	0	33.53	0.66	9	1	1	3.14	1.74	2.14	1.93	0	0	55	175	1
0	63788	0	32.81	0.97	9.1	1	1	4.22	2.72	3.22	2.63	0	0	69	221	1
0	48140.5	0	27.24	1.12	8	1	1	3.71	2.09	2.71	3.07	0	0	48	219	0
0	100933	0	29.3	1.78	9.8	1	1	4.3	2.14	3.3	5.93	0	0	39	362	0
0	79560	1	25.39	2.14	6.8	1	1	8.13	4.5	7.13	8.5	0	0	54	221	1
0	97284.8	0	27.7	1.82	9.6	1	1	3.46	1.23	2.46	6.15	0	0	63	272	0
0	60895.7	1	21.15	0.94	9.2	1	1	4.2	2.67	3.2	2.57	0	0	67	156	1
0	139479	1	29.06	1.72	10	1	1	4.88	2.77	3.88	5.58	0	0	42	206	1
0	32954.8	0	30.38	0.62	8.2	2	1	3.14	1.74	2.14	1.86	0	0	67	219	0
0	147550	0	28.95	1.3	10.2	1	1	4.86	3.3	3.86	3.68	0	0	45	260	0
0	35318.7	0	27.34	0.3	11.1	1	1	3.43	2.12	2.43	1.35	0	0	51	322	1
0	41039.6	0	35.55	1.23	5.8	1	1	4.27	2.58	3.27	3.42	0	0	60	99	0
0	101338	0	33.28	1.64	7	1	1	4.2	2.31	3.2	5.16	0	0	57	172	1
0	223277	0	29.72	2.33	7.5	1	1	5.02	2.04	4.02	10.28	0	0	57	250	1
0	53633.7	0	24.46	1.21	10.7	1	1	5.06	2.74	4.06	3.35	0	0	56	404	0
0	21630.3	1	25.64	0.68	6.6	1	1	3.09	1.67	2.09	1.98	0	0	86	120	0
0	158245	0	28.98	1.76	9.3	1	1	4.69	2.52	3.69	5.81	0	0	50	194	0
0	66568.4	0	27.11	1.88	8.2	1	1	3.95	1.79	2.95	6.53	0	0	68	134	1
0	28800	1	20.15	0.94	11.1	1	1	4	2.29	3	2.57	0	0	74	240	0
0	19247.1	0	29.37	0.51	8.1	1	1	2.6	1.58	1.6	1.66	0	0	53	100	1
0	16307.2	1	25.39	0.06	8.4	1	1	3.73	2.02	2.73	1.07	0	0	63	209	0
0	98100.6	1	28.58	0.93	7.3	1	1	4.55	3.04	3.55	2.53	0	0	68	146	1
0	57075.2	0	24.97	1.45	8.2	1	1	4.9	3.03	3.9	4.27	0	0	62	121	0
0	78518	0	33.33	1.59	7.7	2	1	3.67	1.69	2.67	4.88	0	0	74	122	1
0	20718.8	1	22.14	0.75	5.7	1	1	3.25	1.88	2.25	2.13	0	0	74	86	1
0	5149.02	0	24.03	-0.15	6.1	1	1	2.05	0.4	1.05	0.86	0	0	82	175	0
0	42903.7	0	33.3	1.08	7.1	1	1	3.47	1.89	2.47	2.96	0	0	54	187	1
0	19278	0	31.5	0.34	7.2	1	1	2.78	1.64	1.78	1.4	0	0	72	152	0
0	51175	0	27.94	0.39	6.5	1	1	3.83	2.5	2.83	1.48	0	0	67	138	0
0	7877.71	1	25.14	0.58	10.3	1	1	1.94	0.57	0.94	1.79	0	0	65	311	0
0	16616.5	0	41.62	1.21	6.4	1	1	2.05	0.63	1.05	3.35	0	0	70	194	0
0	25832.3	1	25.93	1.43	7.6	1	1	3.61	1.77	2.61	4.19	0	0	58	199	1
0	34000.7	0	34.6	1.21	6	1	1	3.33	1.65	2.33	3.35	0	0	60	113	1
1	116235	0	33.78	1.66	6.6	1	1	4.88	2.83	3.88	5.28	1	0	68	129	0
1	134936	1	24.34	2.08	6.3	1	1	5.39	3.26	4.39	8	1	0	67	127	1
1	58302.3	1	31.63	1.78	9.4	2	1	4.29	3.96	3.29	5.96	1	0	65	200	1
1	243026	1	29.21	2.06	7.8	1	1	6.36	3.75	5.36	7.86	0	1	66	194	0
1	94917.1	0	29.9	1.07	6.8	2	1	5.61	3.44	4.61	2.93	0	1	60	320	0
1	9694.29	0	31.53	0.73	7	2	1	2.48	1.07	1.48	2.07	1	0	61	92	1
1	45175	1	31.24	1.23	7.6	1	1	3.66	2.5	2.66	3.42	1	0	74	107	0
1	68145	1	30.12	1.84	7.9	1	1	5	2.75	4	6.32	0	1	55	191	1
1	243026	1	29.21	2.06	7.8	1	1	6.36	3.75	5.36	7.86	0	1	66	194	0
1	56434.6	0	38.28	1.11	10	1	1	3.64	2.04	2.64	3.04	1	1	70	177	1
1	56182	0	28.52	1.29	6.5	3	1	3.45	1.73	2.45	3.63	1	0	54	144	0
1	340589	1	34.29	2.67	9	3	1	7.3	3.6	6.3	14.4	0	1	41	336	0
1	140778	0	30.08	2.16	8.8	3	1	5.71	2.97	4.71	8.65	1	0	75	137	1
1	208978	1	29.73	1.93	9.1	2	1	6.58	4.24	5.58	6.88	1	1	60	279	1
1	102594	0	35.06	1.59	8.6	2	1	4.28	2.3	3.28	4.91	0	1	63	156	1
1	40761.8	1	26.56	1.8	6.7	2	1	3.27	1.07	2.27	6.02	0	1	64	127	0
1	57373.8	0	26.57	1.6	7.1	1	1	3.46	1.46	2.46	4.94	1	0	74	202	1
1	48253.8	1	27.34	1.37	11	1	1	3.85	2.1	2.85	3.92	1	0	86	220	1
0	65629.5	1	31.25	1.23	7.9	1	1	4.63	2.87	3.63	3.42	0	0	72	140	1
0	75495.5	0	23.73	1.2	8.5	1	1	4.22	2.54	3.22	3.33	0	0	61	189	0
0	60895.7	1	21.15	0.94	9.2	1	1	4.2	2.67	3.2	2.57	0	0	67	156	1
0	20142.2	0	25.39	1.11	7.9	1	1	2.9	1.3	1.9	3.02	0	0	60	176	1
0	21621.6	0	27.03	1.44	10	1	1	3.96	2.08	2.96	4.2	0	0	73	201	1
0	27300	0	24.09	0.66	6.6	1	1	3.19	2	2.19	1.94	0	0	59	148	0
0	21340.2	0	29.21	0.48	6.5	1	1	2.21	1.12	1.21	1.62	0	0	60	120	1
0	33905.1	1	26.77	1.33	8.1	1	1	4.43	1.66	3.43	3.77	0	0	58	182	0
0	48079.1	0	20.78	0.73	6.9	2	1	3.03	1.61	2.03	2.07	0	0	67	134	0
0	21621.6	0	27.03	1.44	10	1	1	3.96	2.08	2.96	4.2	0	0	73	201	1
0	20179.6	0	30.33	0.39	8.3	1	1	2.73	1.44	1.73	1.47	0	0	60	120	0
0	15905.9	1	29.07	1.08	5.9	1	1	3.06	1.53	2.06	2.94	0	0	62	147	0
0	139704	0	26.49	1.21	5.5	1	1	4.92	3.25	3.92	3.35	0	0	47	188	1
0	11430.5	1	20.07	0.63	6.7	1	1	3.15	1.77	2.15	1.88	0	0	67	105	1
0	98867.5	0	33.33	1.61	7	1	1	4.29	2.27	3.29	5.02	0	0	60	124	1
0	7786.91	1	24.16	0.63	7	1	1	2.18	0.98	1.18	1.89	0	0	56	163	0
0	155805	1	25.71	1.37	8.5	1	1	4.33	2.55	3.33	3.92	0	0	52	206	0
0	44460.5	0	32.41	0.64	7.5	1	1	3.71	2.33	2.71	1.9	0	0	52	115	1
0	225947	1	30.12	2.03	8.1	1	1	5.87	3.33	4.87	7.59	0	0	59	233	1
0	60895.7	1	21.15	0.94	9.2	1	1	4.2	2.67	3.2	2.57	0	0	67	156	1
0	106766	0	35.03	0.96	10	1	1	4.22	3.22	3.22	2.6	0	0	54	213	0
0	14802.7	1	25.69	0.85	6.8	1	1	2.89	1.69	1.89	2.33	0	0	59	132	0
0	26305.2	0	27.3	0.23	7.6	2	1	3.6	1.72	2.6	1.26	0	0	66	239	1
0	25150.6	1	27.1	1	7.5	1	1	4.04	2.93	3.04	2.71	0	0	55	127	0
0	27300	0	24.09	0.66	6.6	1	1	3.19	2	2.19	1.94	0	0	70	148	1
0	23201	0	43.29	0.73	6.7	1	1	3.26	2.37	2.26	2.08	0	0	63	194	1
1	41464.7	0	29.07	0.67	5.7	1	1	2.05	1.25	1.05	1.95	1	0	80	204	1
1	20340	0	26.17	1.39	6.5	1	1	2.97	1.18	1.97	4	1	0	64	160	1
1	112047	0	29.22	1.96	7.5	1	1	5.45	3	4.45	7.13	1	0	61	125	1
1	39728.3	1	25.59	0.86	6.9	1	1	3.86	1.67	2.86	2.37	1	0	84	129	0
1	47524	0	32.45	0.68	5.8	1	1	3.96	2	2.96	1.98	1	0	71	117	1
1	31737.3	1	33.3	1.44	7.4	1	1	4.9	1.7	3.9	4.23	1	0	64	75	1
1	45743.7	0	30.38	1.27	7.5	1	1	3.89	2.29	2.89	3.55	1	0	49	221	1
1	174618	0	38.45	1.76	12	1	1	4.74	3	3.74	5.8	1	0	61	334	1
1	84427.3	0	21.36	2.03	7.5	1	1	4.55	2.24	3.55	7.61	1	0	80	166	0
1	246305	0	28.37	1.58	8.4	2	1	5.6	3.62	4.6	4.86	0	1	75	170	1
1	71690.9	1	31.6	1.95	7.1	1	1	3.95	1.54	2.95	7.02	1	0	78	151	1
1	50855.2	1	24	1.43	6.7	2	1	3.97	2.13	2.97	4.16	1	0	82	128	0
1	108481	0	30	1.45	6.7	1	1	4.04	2.33	3.04	4.27	0	1	62	143	0
1	29166.7	0	35.75	1.54	6.6	1	1	3.21	1.28	2.21	4.67	1	1	62	142	1
1	210190	0	25.22	1.96	5.9	2	1	5.17	2.72	4.17	7.07	1	0	57	112	1
1	87948.3	0	25.3	1.05	6.1	2	1	4.52	2.96	3.52	2.85	0	1	46	131	0
1	57553.2	0	30.59	0.92	6.5	1	1	3.65	2.15	2.65	2.52	1	1	70	105	1
1	48849.9	1	30.45	0.81	4.6	1	1	3.76	2.32	2.76	2.24	0	1	49	133	0
1	75510.8	0	34.17	1.08	5.9	1	1	4.97	3.38	3.97	2.95	1	0	75	143	1
1	42187.2	1	29.41	1.54	9	1	1	3.53	1.6	2.53	4.68	0	1	56	142	1
1	59980.9	0	29.41	1.09	7	2	1	3.19	1.59	2.19	2.98	1	0	53	154	0
1	509583	0	36.72	2.84	10.2	1	1	6.88	2.45	5.88	17.12	1	1	51	180	1
1	39728.3	1	25.59	0.86	6.9	1	1	3.86	1.67	2.86	2.37	1	0	84	129	0
1	15973.6	1	24.97	0.94	6.7	1	1	2.62	1.36	1.62	2.55	0	1	68	130	1
0	68210.5	0	30.78	0.97	7.4	1	1	3.79	2.11	2.79	2.63	0	0	65	139	1
0	20531.9	0	24.89	0.49	7.2	1	1	2.98	1.63	1.98	1.63	0	0	50	123	0
0	424856	1	30.85	2.59	8.9	1	1	6.09	2.36	5.09	13.38	0	0	61	257	0
0	19770.3	0	24.89	0.04	8	2	1	2.57	1.35	1.57	1.04	0	0	68	123	1
0	82637.8	0	28.89	1.51	9.6	1	1	4.73	2.81	3.73	4.54	0	0	56	294	1
0	74235.5	1	25.82	1.17	7.8	1	1	4.61	2.98	3.61	3.22	0	0	73	155	1
0	116570	0	27.99	1.84	8.3	1	1	4.75	2.43	3.75	6.33	0	0	50	101	1
0	21223.8	1	25.06	0.83	10	1	1	3.05	1.57	2.05	2.3	0	0	52	375	0
0	46184.1	0	29.74	0.26	7.6	1	1	3.1	1.85	2.1	1.29	0	0	68	155	1
0	116238	1	23.45	1.49	8.5	1	1	4.21	2.31	3.21	4.42	0	0	39	168	0
0	58042.6	1	22.53	1.27	7.1	1	1	4.64	3.24	3.64	3.55	0	0	72	201	1
0	28083.9	1	34.34	1.2	4.5	1	1	3.46	1.78	2.46	3.32	0	0	59	105	0
0	42420	0	27.96	1.76	8.9	1	1	6.73	1.2	5.73	5.83	0	0	52	160	0
0	38240.8	0	29.72	1.09	6.6	1	1	2.79	2.09	1.79	2.98	0	0	62	125	1
0	30557.1	0	33.65	0.93	7.4	1	1	3.62	1.64	2.62	2.53	0	0	45	162	0
0	34308.3	0	34.81	1.38	9.1	1	1	2.78	1.2	1.78	3.96	0	0	48	180	1
0	97742	1	22.6	0.91	7.7	2	1	4.44	2.95	3.44	2.47	0	0	65	186	1
0	51665.7	1	28.91	0.98	6.5	1	1	3.71	2.18	2.71	2.65	0	0	74	147	1
0	12695	0	25.08	0.2	8.2	1	1	2.87	1.72	1.87	1.22	0	0	46	166	0
0	60761.9	0	26.3	1.43	6.5	1	1	3.45	2.38	2.45	4.19	0	0	60	130	0
0	40930.9	1	25.95	0.46	7.8	1	1	4.36	3.05	3.36	1.59	0	0	60	263	0
0	128879	0	30.02	1.78	8	1	1	4.38	2.15	3.38	5.96	0	0	58	183	0
0	165540	0	34.63	2.02	7.6	3	1	4.84	2.34	3.84	7.55	0	0	66	223	0
0	130548	1	28.06	1.43	8.5	1	1	5.5	2.93	4.5	4.18	0	0	55	240	1
0	24750	1	29.73	0.41	5	3	1	3.75	2.75	2.75	1.5	0	0	75	100	0
0	80932.9	0	30.83	1.37	6.8	1	1	4.69	2.87	3.69	3.95	0	0	68	134	0
0	43210.6	1	29.68	1.17	9.8	1	1	4.68	2.47	3.68	3.24	0	0	63	152	0
0	20831	1	33.25	0.53	6	1	1	3.59	2.02	2.59	1.71	0	0	45	137	1
0	46931	0	24.46	0.39	11	1	1	4.21	2.7	3.21	1.47	0	0	43	362	0
1	16533.3	1	28.28	0.42	8	1	1	1.88	1.33	0.88	1.52	1	0	75	114	1
1	18214.9	1	28.41	0.41	8	1	1	2.73	2.18	1.73	1.51	1	0	75	179	0
1	16016	1	28.12	0.82	6.9	1	1	3.2	1.38	2.2	2.28	1	0	73	126	1
1	40347.7	1	23.92	1.02	8.7	1	1	3.97	2.41	2.97	2.77	0	1	44	319	0
1	125730	1	23.18	1.3	10.2	1	1	5.63	2.65	4.63	3.67	1	0	72	232	0
1	84455.3	1	21.61	1.57	10	1	1	4.61	2.27	3.61	4.8	1	0	45	213	0
1	124451	1	23.18	1.35	9.5	1	1	6.83	3.86	5.83	3.86	0	1	82	181	1
1	114339	1	33.53	2.28	7.6	1	1	5.85	2.96	4.85	9.77	1	0	57	201	0
1	114339	1	33.53	2.28	7.6	1	1	5.85	2.96	4.85	9.77	1	0	57	201	0
1	103302	1	23.94	1.44	7	1	1	4.31	2.46	3.31	4.23	1	0	56	170	1
1	258990	0	29.86	1.92	5.7	1	1	5.98	3.6	4.98	6.83	1	0	64	212	1
1	7833.6	1	34.13	-0.22	5	1	1	2.47	1.31	1.47	0.8	1	0	67	141	1
1	40180	0	22.86	0.69	6.1	1	1	4.77	2.28	3.77	2	1	0	54	143	1
1	38887.5	0	26.4	0.78	5.1	1	1	3.13	1.82	2.13	2.18	0	1	52	91	1
1	40226.4	0	28.44	1.21	10.5	1	1	3.29	1.8	2.29	3.36	1	0	62	261	0
1	57373.8	0	26.57	1.6	7.1	1	1	3.46	1.46	2.46	4.94	1	0	63	202	0
1	139104	0	30.48	1.67	8.5	1	1	5.91	3.82	4.91	5.32	1	0	72	129	1
1	9758.95	1	24.39	0.25	6.8	1	1	2.23	1.05	1.23	1.28	0	1	60	121	1
1	162110	0	27.14	1.65	6.5	2	1	6.14	4.14	5.14	5.2	1	0	73	120	0
1	73390.1	0	28.76	0.97	7.1	1	1	4.31	2.79	3.31	2.65	0	1	53	179	1
1	168312	1	24.11	1.4	6.9	2	1	5.93	3.98	4.93	4.05	1	0	57	105	0
1	1.08794e+06	0	34.48	2.42	8.8	2	1	11.77	8.52	10.77	11.29	0	1	32	179	0
1	18369.8	0	40.51	0.82	6.7	1	1	2.38	0.92	1.38	2.26	1	1	72	117	1
1	28231	0	29.05	0.9	6.1	1	1	3.02	1.52	2.02	2.46	1	0	55	108	1
1	81316.7	0	30.44	1.23	6.7	3	1	4.17	2.48	3.17	3.42	1	0	64	142	0
1	86940	0	31.56	1.61	4	3	1	4.85	2.36	3.85	5	1	0	63	106	1
1	64059.7	0	32.39	1.48	7.4	3	1	3.8	1.98	2.8	4.41	0	1	45	167	0
1	45109.5	1	26.4	0.93	7	2	1	3.63	2.13	2.63	2.54	1	1	65	91	1
1	41904	0	25.78	1.1	8.1	1	1	3.6	2.43	2.6	3	1	0	64	79	0
1	35214.7	0	31.6	1.13	7.8	1	1	3.27	1.71	2.27	3.11	1	0	67	140	1
0	130503	0	23.34	1	9.9	1	1	3.92	2.36	2.92	2.72	0	0	72	294	0
0	106810	1	26.5	1.44	8.4	1	1	5.13	3.26	4.13	4.21	0	0	52	267	0
0	102234	1	28.73	1.76	12.3	1	1	4.43	2.26	3.43	5.79	0	0	47	308	1
0	71959	0	31.25	1.14	9.3	1	1	3.14	2.17	2.14	3.14	0	0	55	142	1
0	128056	1	27.76	1.37	9.1	1	1	5.97	4.19	4.97	3.94	0	0	53	206	0
0	75712	0	35.3	1.12	6.3	1	1	4.33	2.2	3.33	3.06	0	0	45	141	0
0	127512	0	27.94	2.08	8.8	1	1	4.6	2.83	3.6	8	0	0	63	220	1
0	69273.2	0	27.34	1.9	6.5	1	1	3.98	1.48	2.98	6.69	0	0	66	146	1
0	69273.2	0	27.34	1.9	6.5	1	1	3.98	1.48	2.98	6.69	0	0	66	146	1
0	40041.9	0	25.39	1.38	8.5	1	1	2.89	1.57	1.89	3.98	0	0	42	173	0
0	53822.2	0	29.82	1.13	6.4	1	1	3.84	2.22	2.84	3.11	0	0	52	112	0
0	147685	1	25.1	1.63	6.4	1	1	4.3	2.31	3.3	5.09	0	0	62	133	0
0	28749.6	0	38.77	0.59	6.5	1	1	2.51	1.16	1.51	1.8	0	0	51	159	0
0	16924.1	1	24.3	0.44	6.5	2	1	2.84	1.53	1.84	1.56	0	0	69	114	0
0	100312	0	23.83	1.14	10.6	1	1	3.82	2.68	2.82	3.13	0	0	40	246	0
0	182063	0	18.66	1.58	7.7	1	1	6.18	4.21	5.18	4.84	0	0	56	248	0
0	20736	1	27.61	0.98	7.5	1	1	3	2	2	2.67	0	0	51	177	0
0	25898.7	1	28.91	1.24	12	1	1	3.61	1.91	2.61	3.45	0	0	63	304	0
0	75568.4	0	26.56	1.38	6.5	1	1	4.68	2.41	3.68	3.98	0	0	62	149	0
0	58590	0	29.17	1.25	6	1	1	3.32	1.61	2.32	3.5	0	0	62	130	1
0	105241	0	27.55	1.63	8.3	1	1	4.23	2.21	3.23	5.09	0	0	52	214	0
0	29603.4	0	25.22	1.19	8.6	1	1	3.44	1.42	2.44	3.28	0	0	70	160	1
0	63578.9	1	32	1.19	6.2	1	1	5.52	3.65	4.52	3.29	0	0	52	140	0
0	88220.4	1	29.76	1.38	8.7	1	1	3.73	1.89	2.73	3.98	0	0	51	305	1
0	72268.7	1	27.05	0.65	7.6	1	1	4.12	2.72	3.12	1.91	0	0	65	165	0
0	64854.6	0	26.64	1.11	6	2	1	5.27	3.73	4.27	3.03	0	0	72	136	1
0	35602.3	1	29.07	1.52	6.3	1	1	3.37	1.89	2.37	4.57	0	0	60	131	0
0	406387	0	27.06	3.06	10	1	1	7.37	2.11	6.37	21.29	0	0	60	345	0
0	27900	0	36.05	0.41	7.7	1	1	3.72	2	2.72	1.5	0	0	55	196	1
0	111067	0	21.37	1.13	7.3	1	1	4.41	2.78	3.41	3.11	0	0	70	201	0
0	13954.4	0	29.86	0.5	6.9	1	1	2.45	1.11	1.45	1.64	0	0	71	106	1
0	22191.8	0	24.61	0.27	9	1	1	2.63	1.43	1.63	1.31	0	0	54	330	1
0	101500	1	23.67	1.82	7.4	1	1	6.12	4.28	5.12	6.2	0	0	79	146	1
0	13974.4	0	38.71	0.71	8.6	1	1	2.85	1.44	1.85	2.02	0	0	57	197	1
0	43257.7	1	30.8	1.65	6.4	2	1	3.24	1.45	2.24	5.21	0	0	67	120	0
1	208744	0	35.16	1.44	5.8	2	1	5.85	4	4.85	4.22	0	1	55	119	0
1	94394.5	0	27.06	1.07	9.5	1	1	4.11	2.52	3.11	2.91	0	1	66	162	1
1	74509.3	0	33.33	0.86	6.3	1	1	3.89	2.59	2.89	2.36	0	1	53	135	1
1	149600	0	28.62	1.68	10.5	3	1	7.14	3.2	6.14	5.34	0	1	75	152	1
1	100503	0	36.79	1.07	6.9	1	1	4.3	2.76	3.3	2.91	0	1	72	168	1
1	93651	1	29.65	1.77	7.2	2	1	4.75	2.58	3.75	5.89	0	1	57	146	1
1	427814	0	32.89	1.62	9	1	1	7.04	5.02	6.04	5.04	0	1	48	168	1
1	65975	1	29.41	1.58	6.4	1	1	5	3.03	4	4.83	0	1	58	185	0
1	27894.8	0	28.21	0.8	7.5	2	1	3.22	1.85	2.22	2.22	1	0	59	140	1
1	40768	1	30.52	0.66	7.7	1	1	4	2.38	3	1.94	0	1	70	151	1
1	56817.8	1	44.04	1.65	8.8	2	1	3.56	1.51	2.56	5.22	1	0	57	165	0
0	44349.8	0	20.36	0.84	5.8	1	1	4.12	2.64	3.12	2.31	0	0	65	115	0
0	72952.9	1	23.94	1.14	14.8	1	1	4.04	2.41	3.04	3.12	0	0	85	217	0
0	137482	1	29.32	1.62	8	1	1	5.25	3.23	4.25	5.08	0	0	74	147	1
0	243804	0	29.9	2.25	8.4	1	1	5.86	3.57	4.86	9.51	0	0	47	190	1
0	58042.6	1	25.86	1.27	7.1	1	1	4.64	3.24	3.64	3.55	0	0	77	201	0
0	216876	0	26.91	1.67	9	1	1	3.79	2.2	2.79	5.31	0	0	55	465	0
0	23523.5	0	38.22	0.56	7.9	1	1	3.97	2.61	2.97	1.75	0	0	59	144	1
0	254743	0	25.3	2.6	8.9	1	1	6.93	3.24	5.93	13.48	0	0	41	227	0
0	30128.2	1	31.14	0.94	8.4	1	1	3.48	2.13	2.48	2.55	0	0	73	161	0
0	80316	0	23.11	1.28	8.1	1	1	4.31	2.56	3.31	3.6	0	0	59	146	0
0	12203.8	0	19.22	-0.08	11.2	1	1	2.83	1.66	1.83	0.92	0	0	61	218	1
0	43390.9	1	19.97	1.59	5	1	1	4.13	2.09	3.13	4.91	0	0	54	87	0
0	102428	1	25.06	2.27	5.5	1	1	4.91	1.97	3.91	9.73	0	0	70	165	0
0	38627.9	0	43.82	0.97	6.6	2	1	3.59	1.93	2.59	2.63	0	0	65	132	0
0	69068.3	0	34.29	1.34	8.5	1	1	3.62	1.85	2.62	3.83	0	0	51	178	1
0	82035.2	0	23.05	1.22	6.3	1	1	3.78	2.11	2.78	3.4	0	0	63	141	1
0	55580.7	0	27.34	1.89	11	1	1	4.43	2.1	3.43	6.63	0	0	59	222	0
0	33761.7	0	25.28	1.36	7.3	1	1	2.68	0.9	1.68	3.88	0	0	68	120	1
0	46679.1	0	26.89	0.58	9.6	1	1	3.01	1.68	2.01	1.78	0	0	56	112	0
0	32043.6	0	45.92	1.17	7.4	2	1	3.45	1.8	2.45	3.23	0	0	67	134	1
0	162273	0	23.23	1.69	6.6	1	1	5.39	3.29	4.39	5.44	0	0	63	134	0
0	62590.9	0	31.18	1.41	6.7	1	1	3.86	2.05	2.86	4.09	0	0	65	140	1
0	47844.1	1	18.08	0.57	11.5	1	1	4.48	3.11	3.48	1.77	0	0	59	169	0
0	33140.4	1	26.03	0.92	5.8	1	1	3.51	1.7	2.51	2.51	0	0	73	102	0
0	172925	0	27.39	1.38	12.9	1	1	4.62	3.48	3.62	3.98	0	0	55	139	0
0	20522.3	0	32.47	0.78	6.1	1	1	2.37	0.94	1.37	2.18	0	0	65	77	0
0	298452	0	27.51	2.23	5.5	1	1	5.67	2.8	4.67	9.29	0	0	41	134	0
0	38240.8	0	29.72	1.09	6.6	1	1	2.79	2.09	1.79	2.98	0	0	60	125	0
1	17209.2	1	28.65	1.25	9	1	1	2.69	1.21	1.69	3.49	1	0	74	227	1
1	93849.2	0	20.89	0.94	6.8	1	1	5.38	3.88	4.38	2.55	1	0	72	147	0
1	96890.9	1	27.73	1.35	6.4	1	1	6.23	4.47	5.23	3.87	0	1	55	160	0
1	85488	0	29.09	1.1	6.3	1	1	4.95	3.26	3.95	3	1	0	57	114	1
1	41134	1	21.45	1.56	8.7	1	1	3.97	2	2.97	4.76	1	0	65	95	0
1	29321.6	0	31.53	1.16	6.2	1	1	2.38	1.54	1.38	3.2	1	0	76	138	1
1	82080	0	25.78	1.69	7.9	1	1	4.8	2.57	3.8	5.43	1	0	79	195	1
1	315533	0	30.7	1.97	6.8	1	1	6.6	4.15	5.6	7.2	1	0	50	136	0
1	130994	1	24.09	2.73	13.5	1	1	6.3	2.24	5.3	15.37	1	1	40	325	0
1	771362	1	28.54	3.1	7.1	1	1	10.21	4.36	9.21	22.11	1	0	57	166	0
1	31619.1	0	24.78	0.37	6.3	1	1	2.91	1.67	1.91	1.45	1	0	74	86	1
1	24285.5	0	26.67	0.5	7.9	1	1	2.62	1.29	1.62	1.65	1	0	50	232	0
1	13056.5	0	29.28	0.36	7.8	1	1	2.83	1.52	1.83	1.43	1	0	65	164	1
1	6994.12	1	29.32	1.08	8.9	1	1	2.41	0.85	1.41	2.94	1	0	64	112	0
1	43421.8	1	23.88	1.17	8	1	1	3.05	1.41	2.05	3.21	1	0	70	227	1
1	41402.7	1	22.94	1.24	8.9	1	1	4.27	2.58	3.27	3.45	0	1	68	190	0
1	96228	0	27.89	1.11	6.1	1	1	3.74	2	2.74	3.05	1	0	73	162	1
1	25984	1	26.99	1.52	5.9	1	1	3.31	1.4	2.31	4.57	1	0	60	100	1
1	13959	0	35.69	1.1	6.1	1	1	2.75	1.31	1.75	3	1	0	57	100	1
1	56026.7	0	21.74	1.16	9.8	1	1	3.39	1.27	2.39	3.19	1	0	79	347	1
1	196894	1	31.49	1.81	9.2	1	1	6.79	4.12	5.79	6.09	0	1	53	254	0
1	31724.5	0	32.89	1.54	8	1	1	2.93	1.45	1.93	4.68	0	1	50	209	0
1	403381	0	30.34	2.03	9.1	1	1	6.93	4.14	5.93	7.6	1	0	72	166	1
1	353438	0	27.27	2.25	7.5	1	1	6.55	3.55	5.55	9.5	1	0	66	132	1
1	48455.7	0	32.81	1.37	9.2	1	1	3.59	1.77	2.59	3.93	1	1	63	231	0
1	199004	1	27.43	2.58	9.2	1	1	6.5	3.42	5.5	13.23	1	0	68	290	1
1	87406	0	31.64	0.97	8	1	1	4.46	2.75	3.46	2.63	1	0	55	115	0
1	27243.4	0	37.92	1.36	7.4	2	1	3.43	1.66	2.43	3.91	0	1	52	132	0
1	267960	1	27.77	2.27	7.2	1	1	5.38	3.38	4.38	9.67	0	1	50	154	0
1	88902.4	1	28.91	1.77	7.3	1	1	4.18	2.28	3.18	5.85	1	0	80	140	1
1	22609.3	1	26.74	0.73	6.6	1	1	2.61	1.2	1.61	2.07	1	0	78	123	0
1	39507.5	1	27.64	0.96	7.3	2	1	2.98	1.46	1.98	2.61	0	1	59	175	0
1	179339	1	22.34	2.13	13	1	1	6.09	3.41	5.09	8.44	0	1	37	400	0
1	73523.4	0	26.22	1.27	7.1	1	1	4.55	2.83	3.55	3.58	1	0	65	152	1
1	31680	1	29.32	1.15	7.6	1	1	3.6	2.29	2.6	3.14	0	1	70	144	1
1	48320	1	26.83	1.39	6.8	1	1	4.31	2.29	3.31	4	1	0	62	126	1
1	86157.2	1	28.38	0.79	9.9	1	1	4.21	2.76	3.21	2.21	1	0	60	315	0
1	50855.6	1	29.76	2.02	7.8	1	1	4.77	1.57	3.77	7.57	1	0	72	170	1
1	113960	0	39.3	1.38	8.5	2	1	4.78	2.98	3.78	3.96	1	0	73	354	1
1	87500	0	30.47	1.14	6	1	1	5	3.5	4	3.13	1	0	73	102	0
1	126672	0	34.53	1.95	7.6	1	1	6	3.59	5	7	0	1	53	132	1
1	128471	1	27.51	1.33	8.6	1	1	5.51	3.33	4.51	3.79	0	1	49	329	1
1	43156.7	1	27.99	0.89	6.4	1	1	3.67	2.38	2.67	2.44	0	1	58	126	0
1	63959.7	0	33.33	1.74	8	2	1	3.68	1.9	2.68	5.73	0	1	76	165	0
1	82999.5	0	26.22	0.68	5.7	1	1	4.62	3.23	3.62	1.98	1	0	55	129	0
1	516509	1	26.75	2.42	8.2	3	1	6.49	3.49	5.49	11.27	0	1	52	163	0
1	16139.7	0	33.78	1.09	8.5	1	1	2.76	1.17	1.76	2.98	1	0	69	130	1
1	100780	1	35.63	1.09	8.1	1	1	4.42	2.83	3.42	2.98	0	1	52	151	0
1	17589.2	1	25.95	1.35	8.9	2	1	2.87	1.11	1.87	3.84	1	0	72	182	1
1	49709.2	0	25.81	0.25	4.5	1	1	3.85	2.88	2.85	1.29	1	0	63	120	0
1	69907.9	1	23.11	1.53	8.7	1	1	4.34	2.42	3.34	4.61	0	1	47	155	1
1	173164	1	42.52	1.74	7	3	1	6.17	4.03	5.17	5.69	0	1	51	170	0
1	13173.3	0	28.12	0.93	7	1	1	2.17	0.67	1.17	2.53	0	1	73	109	1
1	149215	0	27.14	1.5	7	1	1	5.74	4.03	4.74	4.47	1	0	72	122	0
1	465815	1	28.7	2.48	11.5	1	1	7.61	3.94	6.61	11.97	0	1	44	273	0
1	28314	1	31.22	1.47	6.7	2	1	3.36	1.5	2.36	4.33	1	0	59	122	0
1	120000	0	32.44	1.39	6	1	1	4.44	3.33	3.44	4	1	0	67	120	0
1	145778	1	28.71	1.4	6.2	1	1	5.5	3.69	4.5	4.07	0	1	50	127	0
1	75103.2	0	34.22	1.28	9.2	2	1	4.58	2.85	3.58	3.6	1	1	59	226	0
1	56120	0	33.78	2.12	6.6	1	1	5	2.77	4	8.36	1	0	52	154	1
1	44775.9	1	27.18	1.58	5.8	3	1	3.12	1.22	2.12	4.88	1	1	72	138	0
1	107115	1	25.51	1.6	7.7	1	1	4.74	3	3.74	4.95	0	1	35	133	0
1	129611	0	28.15	1.57	8.5	1	1	4.93	2.95	3.93	4.81	1	0	60	183	0
1	32396.3	1	32.6	1.22	6.7	1	1	3.09	1.53	2.09	3.38	0	1	50	117	1
1	34490.3	0	26.95	0.96	9.3	1	1	2.66	1.29	1.66	2.61	1	0	73	159	1
1	162120	0	39	2.55	8.3	2	1	5.6	2.5	4.6	12.87	1	0	70	121	0
1	13652.4	0	32.88	1.22	8.4	1	1	3.48	1.38	2.48	3.38	0	1	59	171	1
1	46541.9	0	32.47	1.09	6.6	1	1	4.19	2.73	3.19	2.97	1	0	72	102	1
1	20465.5	0	29.32	0.78	9	1	1	3.05	1.59	2.05	2.18	1	0	77	154	1
1	18241.6	1	28.6	0.14	8.1	1	1	2.39	1.28	1.39	1.15	1	0	77	146	1
1	103990	0	26.56	1.48	10.3	1	1	4.49	2.6	3.49	4.4	0	1	64	214	1
1	28476	0	32.47	1.33	8	1	1	3.5	2.4	2.5	3.77	1	0	70	186	0
1	62472.7	0	31.24	1.38	8.8	1	1	3.95	2.37	2.95	3.98	1	0	66	107	1
1	134337	0	31.62	1.55	7.7	1	1	5.59	3.73	4.59	4.7	1	1	68	142	0
1	18867.2	1	25.26	0.79	7.1	1	1	2.84	1.49	1.84	2.2	1	0	82	167	0
1	33637.5	1	22.2	1.5	9.3	1	1	3.83	2.17	2.83	4.5	1	0	55	113	0
1	35663	1	25.59	0.52	7.8	1	1	3.66	2.32	2.66	1.68	1	1	67	122	0
1	34028.7	1	26.85	1.12	9	1	1	4.55	2.9	3.55	3.07	1	0	68	201	1
1	39424.8	0	31.04	1.06	6.6	1	1	3.57	1.98	2.57	2.89	1	0	76	122	1
1	16154.4	0	35.06	0.75	5.8	1	1	2.54	1.2	1.54	2.12	1	0	65	87	0
1	20400	0	29.21	0.41	7.7	1	1	2.43	1.14	1.43	1.5	1	0	73	157	0
1	15926.9	0	38.29	0.83	7.7	2	1	2.73	1.06	1.73	2.29	1	0	72	134	0
1	49526.9	0	25	1.43	8	1	1	3.85	2.03	2.85	4.18	1	0	79	145	0
1	72228.8	0	31.62	1.32	6.8	1	1	5.84	3.22	4.84	3.75	1	0	72	97	0
1	35000	1	22.86	1.2	7	1	1	3.33	1.56	2.33	3.33	1	0	49	101	0
0	20706.5	0	23.81	0.55	6.7	1	1	2.45	1.12	1.45	1.73	0	0	67	133	0
0	278035	0	25.63	2.25	8.9	1	1	5.25	2.89	4.25	9.48	0	0	59	172	1
0	162556	0	22.86	2.05	12	1	1	4.22	2.44	3.22	7.78	0	0	50	200	0
0	15295	1	22.86	0.86	7.5	1	1	2.88	1.4	1.88	2.38	0	0	63	113	0
0	103903	0	34.85	2.06	6.3	1	1	6.21	2.71	5.21	7.86	0	0	48	110	0
0	59075.5	1	25.25	0.86	6.5	1	1	3.81	2.34	2.81	2.36	0	0	70	93	0
0	39475.9	0	25.89	0.6	7.2	1	1	3.1	2.07	2.1	1.83	0	0	73	124	1
0	38378.8	1	26.72	1.63	10.4	1	1	3.1	1.44	2.1	5.12	0	0	52	214	0
0	391502	0	32.89	2.28	10.1	1	1	7.22	4.28	6.22	9.78	0	0	72	290	0
0	328900	1	23.72	1.75	9.5	1	1	7.15	5	6.15	5.75	0	0	55	166	0
0	87150	0	32.86	1.66	7.8	1	1	5.19	3.13	4.19	5.25	0	0	67	117	0
0	33207.6	1	31.24	0.73	7.3	1	1	3.02	1.89	2.02	2.08	0	0	53	179	0
0	83045.4	0	27.14	1.37	7	2	1	4.55	2.39	3.55	3.95	0	0	71	125	0
0	147885	0	30.46	1.67	8.5	1	1	4.52	2.46	3.52	5.32	0	0	58	237	0
0	124153	1	26.3	1.46	5.8	1	1	5.26	2.95	4.26	4.33	0	0	50	194	0
0	12284.8	1	21.51	0.02	6.8	2	1	2.56	1.36	1.56	1.02	0	0	77	124	1
0	112028	0	30.11	1.82	10.2	1	1	4.6	2.48	3.6	6.15	0	0	57	277	1
0	22440	1	29.06	0.88	8.5	1	1	3.67	2.83	2.67	2.4	0	0	49	142	0
0	69090.5	0	30.47	2.24	7.6	1	1	3.76	1.43	2.76	9.38	0	0	63	202	1
0	54549.2	0	22.21	2.15	7.7	1	1	4.62	2.04	3.62	8.58	0	0	58	145	0
0	25715.7	1	31.49	1.93	6.5	1	1	3.57	1.17	2.57	6.87	0	0	54	124	1
0	60645.2	1	30.41	0.88	7	1	1	3.58	2.8	2.58	2.42	0	0	65	173	1
0	56809.3	0	38.28	1.42	8.1	1	1	4.23	2.03	3.23	4.15	0	0	66	131	1
0	35073.4	0	29.38	0.68	6.2	1	1	2.43	1.04	1.43	1.98	0	0	66	142	0
0	28795.6	0	36.4	1.11	7.4	1	1	3.23	1.58	2.23	3.05	0	0	63	90	0
0	43644.3	0	25.61	1.49	6.9	1	1	4.11	1.94	3.11	4.46	0	0	71	185	1
0	20540.3	1	24.09	0.73	6	2	1	3.19	1.76	2.19	2.07	0	0	61	199	0
0	29565	0	35.06	0.92	7.6	1	1	3.24	1.46	2.24	2.5	0	0	66	181	1
0	30125.4	1	25.91	1.08	8.3	1	1	3.45	1.85	2.45	2.95	0	0	59	176	1
0	37275	0	34.77	1.14	7.4	1	1	4.44	2.63	3.44	3.13	0	0	55	67	1
0	20800	1	30.46	0.29	7.1	1	1	3.47	2.22	2.47	1.33	0	0	52	215	0
0	78289.8	0	29.24	1.57	7.9	1	1	3.46	2.04	2.46	4.81	0	0	49	151	0
0	39941.2	1	32.95	1.47	6	1	1	2.98	1.09	1.98	4.36	0	0	65	110	1
0	79531.6	0	28.58	0.86	7.9	2	1	4.04	2.56	3.04	2.37	0	0	66	147	0
0	56769.2	1	26.13	2.04	9	1	1	4.09	1.56	3.09	7.71	0	0	73	210	1
0	83011.8	1	31.56	1.44	6.4	1	1	5.15	3.29	4.15	4.24	0	0	49	129	1
0	151634	1	29.24	1.26	8.8	1	1	6.73	4.65	5.73	3.54	0	0	66	219	1
0	160056	0	27.77	1.18	11.7	1	1	4.8	2.85	3.8	3.25	0	0	33	255	0
0	44341.5	1	27.92	2.35	9.5	1	1	5.15	2.05	4.15	10.5	0	0	51	110	0
0	72873.4	1	23.51	0.88	6.5	1	1	3.67	2.21	2.67	2.41	0	0	66	103	0
0	27375.5	0	23.14	0.81	6.1	1	1	2.73	1.29	1.73	2.24	0	0	69	141	1
0	36736	0	29.09	0.9	8.5	2	1	3.15	1.75	2.15	2.46	0	0	44	170	0
0	49905.2	1	31.64	1.72	7.7	1	1	3.69	1.59	2.69	5.59	0	0	57	100	0
0	184800	1	23.78	1.99	9.9	1	1	6.67	4.2	5.67	7.33	0	0	60	230	1
0	31106	0	32.41	0.93	7.5	1	1	3.45	2.02	2.45	2.52	0	0	58	150	1
0	27203.4	1	26.57	0.74	7.6	1	1	4.23	3.4	3.23	2.1	0	0	73	97	1
0	201745	0	43.5	1.24	7.4	1	1	4.42	3.03	3.42	3.45	0	0	63	324	0
0	71640	0	24.34	0.98	8.2	1	1	4.42	3	3.42	2.67	0	0	53	210	0
0	55714.3	1	30.12	1.31	8	1	1	3.57	2.38	2.57	3.71	0	0	50	121	0
0	75427.8	0	27.87	1.23	6.5	1	1	3.98	2.61	2.98	3.43	0	0	57	128	1
0	34070.7	1	26.73	0.88	6.9	1	1	3.67	2.19	2.67	2.4	0	0	71	127	1
0	101705	1	25.71	1.4	6	2	1	4.55	2.84	3.55	4.07	0	0	66	150	1
0	43456.9	0	22.61	0.27	8.8	1	1	4.48	3.21	3.48	1.31	0	0	60	266	0
0	90310.8	1	28.38	1.13	5.8	1	1	5.61	4.03	4.61	3.08	0	0	47	236	0
0	66459.4	0	29.48	1.56	6.4	1	1	4.34	3.13	3.34	4.78	0	0	55	95	0
0	35510.7	0	26.3	0.75	5.7	1	1	3.45	2.02	2.45	2.12	0	0	66	128	1
0	57171.4	0	26.22	1.23	9.5	1	1	4.14	3.29	3.14	3.43	0	0	61	201	1
0	8057.47	0	26.03	0.68	6.6	1	1	2.16	0.93	1.16	1.98	0	0	51	147	0
0	104697	0	25.63	1.51	10.1	1	1	5.13	2.97	4.13	4.51	0	0	68	220	1
0	72758.4	1	23.23	1.85	7	1	1	5.2	3.52	4.2	6.36	0	0	67	113	0
0	19577.6	1	26.67	0.83	8.1	1	1	3.33	1.6	2.33	2.3	0	0	58	124	1
0	44688.9	1	32.3	0.9	7.8	1	1	4.37	2.89	3.37	2.45	0	0	51	123	1
0	129992	0	32.04	1.85	6.3	1	1	4.97	2.84	3.97	6.37	0	0	73	120	0
0	56770.6	0	29.17	1.03	7.2	2	1	3.58	2.02	2.58	2.79	0	0	67	133	1
0	19146.1	1	31.67	0.58	6.2	1	1	3.07	1.88	2.07	1.79	0	0	74	105	0
0	124848	1	22.41	1.31	6.8	2	1	5.67	3.92	4.67	3.69	0	0	70	136	0
0	176732	0	27.14	1.63	5.6	1	1	6.28	4.25	5.28	5.11	0	0	70	112	0
0	79531.6	0	28.58	0.86	7.9	2	1	4.04	2.56	3.04	2.37	0	0	66	147	0
0	20831	1	33.25	0.53	6	1	1	3.59	2.02	2.59	1.71	0	0	45	137	1
0	70130.7	0	26.14	0.55	13.4	1	1	5.29	3.78	4.29	1.73	0	0	57	390	0
0	59075.5	1	25.25	0.86	6.5	1	1	3.81	2.34	2.81	2.36	0	0	70	93	0
0	26923.1	0	35.52	0.43	8.6	1	1	3.37	1.92	2.37	1.54	0	0	56	183	0
0	134406	0	26.84	1.71	5.2	1	1	5.29	3.18	4.29	5.53	0	0	60	70	0
0	41097	0	29.42	0.82	5.3	1	1	3.5	2.06	2.5	2.28	0	0	64	104	0
0	35073.4	0	29.38	0.68	6.2	1	1	2.43	1.04	1.43	1.98	0	0	63	142	0
0	28968.4	1	28.4	1.26	7.9	1	1	3.73	2.03	2.73	3.52	0	0	61	156	0
0	23643.6	0	33.31	0.24	11.1	2	1	3.05	1.7	2.05	1.27	0	0	65	415	1
0	126736	0	31.16	1.63	8.8	1	1	4.39	2.37	3.39	5.08	0	0	64	171	1
1	86526	0	28.12	1.34	6	1	1	3.76	2	2.76	3.8	1	0	64	119	1
1	151034	0	30.78	1.64	8.9	1	1	5.54	3.46	4.54	5.18	0	1	37	209	1
1	38378.1	0	35.7	1.11	8.2	1	1	4.11	2.51	3.11	3.03	0	1	50	163	1
1	136995	1	27.16	1.68	7.8	1	1	5.41	3.46	4.41	5.35	0	1	60	148	0
1	319244	0	24.65	1.3	9.8	1	1	6.11	4.37	5.11	3.68	1	0	46	275	0
1	86526	0	28.12	1.34	6	1	1	3.76	2	2.76	3.8	1	0	69	119	1
1	389844	1	26.7	2.53	11.7	1	1	6.5	3.32	5.5	12.53	0	1	44	323	0
1	49165	0	29.05	1.67	8.9	2	1	2.78	0.72	1.78	5.31	1	1	75	134	1
1	65646.3	1	31.22	0.87	8	2	1	3.69	2.21	2.69	2.4	0	1	62	232	1
1	66394.8	1	29.37	0.95	6.3	1	1	3.24	2.06	2.24	2.58	0	1	69	130	1
1	66753.9	1	25.81	0.85	6.4	1	1	4.72	3.26	3.72	2.35	0	1	80	138	0
1	43615.8	0	45.44	0.9	8.6	1	1	3.57	1.9	2.57	2.47	0	1	56	140	0
1	45097.7	0	26.93	1.26	7.5	1	1	3.86	1.88	2.86	3.52	1	0	70	250	0
1	69817.5	0	30.86	2.08	10.7	1	1	3.63	1.5	2.63	8.03	1	0	58	279	1
1	11881.2	0	22.55	0.96	6.6	1	1	2.78	1.19	1.78	2.62	1	0	62	134	0
1	5412	0	44.7	-0.09	5.4	2	1	2.05	0.8	1.05	0.92	1	0	65	98	0
1	114361	0	38.93	1.85	7.6	1	1	4.84	2.58	3.84	6.34	1	0	76	169	0
1	35122.2	0	29.3	0.8	7	1	1	3.22	2.42	2.22	2.22	0	1	67	141	0
1	26026.4	0	29.97	0.83	6.9	1	1	2.87	1.42	1.87	2.28	1	0	68	147	0
1	39185.1	0	29.14	1.17	10	1	1	2.86	1.22	1.86	3.22	0	1	50	311	1
0	49935.6	0	27.21	0.89	7	1	1	4.4	2.93	3.4	2.43	0	0	42	247	1
0	37653.9	0	22.94	0.45	8.8	1	1	2.1	1.32	1.1	1.57	0	0	51	114	0
0	15570	0	25.06	0.63	7.6	1	1	3.6	1	2.6	1.88	0	0	44	140	0
0	47470.7	1	27.34	0.28	7.5	1	1	4.33	3.06	3.33	1.33	0	0	70	171	0
0	42666.1	1	23.38	1.08	7.6	1	1	4.05	2.47	3.05	2.95	0	0	73	138	0
0	74708.1	0	32.88	1.14	8.9	1	1	3.52	1.88	2.52	3.13	0	0	52	241	0
0	52294.7	1	27.14	1.11	8	1	1	4.21	2.84	3.21	3.03	0	0	54	211	0
0	11995.6	0	30.26	0.61	6	1	1	2.89	1.65	1.89	1.84	0	0	55	98	0
0	83900.9	1	34.11	1.11	6.4	1	1	4.74	3.14	3.74	3.05	0	0	77	111	0
0	51882.3	0	23.81	1.03	9.4	1	1	2.74	1.17	1.74	2.8	0	0	55	195	0
0	14282.4	0	29.43	0.47	6	1	1	2.19	1.41	1.19	1.59	0	0	68	116	0
0	161009	1	25.1	1.9	7.4	1	1	4.49	2.22	3.49	6.71	0	0	30	154	0
0	58571.2	0	25.3	1.14	9.1	1	1	4.09	2.47	3.09	3.14	0	0	48	159	0
0	87233.1	0	29.62	0.82	6.5	1	1	4.38	2.8	3.38	2.27	0	0	59	122	0
0	706154	1	23.32	2.09	8.4	1	1	8.45	5.83	7.45	8.12	0	0	51	138	0
0	121996	0	22.48	2.36	9.6	1	1	4.97	2.57	3.97	10.63	0	0	51	211	0
0	82440.7	1	28.41	1.37	11	1	1	4.45	2.95	3.45	3.93	0	0	52	421	0
0	706154	1	23.32	2.09	8.4	1	1	8.45	5.83	7.45	8.12	0	0	51	138	0
0	706154	1	23.32	2.09	8.4	1	1	8.45	5.83	7.45	8.12	0	0	51	138	0
0	143226	0	30.49	1.81	6.9	1	1	4.5	2.27	3.5	6.08	0	0	64	150	0
0	4505	1	23.51	-0.26	6.7	1	1	2.41	1.25	1.41	0.77	0	0	53	106	1
0	118570	0	31.96	1.29	5.6	1	1	4.74	3.13	3.74	3.62	0	0	58	139	0
0	106175	1	24.26	1.76	12.5	1	1	5.06	3.12	4.06	5.82	0	0	55	214	1
0	105126	0	30.36	1.07	5.8	1	1	5.42	3.29	4.42	2.91	0	0	66	99	0
0	39991.9	1	24.97	0.72	6.7	1	1	3.63	2.22	2.63	2.06	0	0	72	101	1
0	115337	1	27.12	1.71	8.8	1	1	4.27	2.42	3.27	5.51	0	0	68	202	0
0	41273.9	1	29.3	0.95	6.6	1	1	3.55	2.04	2.55	2.57	0	0	73	125	0
0	85863.4	0	27.24	1.57	6.7	1	1	4.97	2.62	3.97	4.81	0	0	81	132	1
0	43320	1	24.28	0.69	8	1	1	4.75	2.85	3.75	2	0	0	69	165	0
0	121457	0	21.46	1.67	8.1	1	1	4.29	2.22	3.29	5.31	0	0	68	205	0
0	8170	0	26.67	0.5	6.3	1	1	3.12	0.33	2.12	1.65	0	0	39	438	0
1	7321.36	0	34.96	0.06	8.7	1	1	1.77	0.89	0.77	1.06	1	0	48	290	1
1	15459.3	1	20.81	0.42	7.4	1	1	2.61	1.49	1.61	1.53	0	1	73	73	0
1	69593	1	18.29	1.02	12.6	1	1	4.46	2.65	3.46	2.78	0	1	80	206	0
1	66300	1	26.85	1.22	11.5	1	1	6.5	3.33	5.5	3.4	1	0	70	183	0
1	64080	1	28.73	1.39	7.5	1	1	3.79	1.91	2.79	4	1	1	71	165	1
1	26275.1	0	22.58	1.18	7.5	1	1	4.37	2.05	3.37	3.27	1	0	75	145	1
1	465786	1	28.4	2.53	8.3	1	1	4.36	3.85	3.36	12.55	1	0	66	177	0
1	53035.1	0	28.89	0.93	8.5	1	1	4.45	2.95	3.45	2.53	1	0	72	156	1
1	106245	1	37.02	1.88	6.2	1	1	5.77	3.13	4.77	6.53	1	1	54	161	1
1	31190.1	0	26.64	1.34	7.5	1	1	3.49	1.7	2.49	3.84	1	0	78	98	1
1	94154.7	0	29.3	1.87	6.2	1	1	5.33	3.03	4.33	6.47	0	1	65	166	0
1	75299.1	0	33.91	1.9	7.6	1	1	4.11	2.11	3.11	6.69	1	0	58	128	1
1	45672.2	0	28.07	0.7	8.8	1	1	3.8	2.38	2.8	2.02	0	1	55	266	0
1	318928	0	27.89	1.67	7	1	1	5.13	3.05	4.13	5.31	1	0	52	171	1
1	23112.6	0	29.22	1.55	6.5	1	1	2.86	0.93	1.86	4.7	1	0	74	167	1
1	162690	0	33.27	2.05	11.3	1	1	4.83	1.88	3.83	7.79	1	0	66	219	1
1	126842	0	28.72	1.94	5.7	1	1	5.1	3.97	4.1	6.97	1	0	68	177	1
1	377894	0	36.03	2.49	7.4	1	1	8.03	4.62	7.03	12.1	1	0	75	121	1
1	51664	0	30.67	0.81	6.8	3	1	3.68	2.23	2.68	2.25	1	0	44	145	0
1	21056	0	28.31	0.54	6.3	2	1	2.8	1.45	1.8	1.71	1	0	76	125	1
1	20281.2	0	29.34	0.48	7	2	1	2.98	1.56	1.98	1.62	0	1	68	108	0
1	46006.5	0	50.44	1.53	11.2	2	1	2.96	1.04	1.96	4.61	1	0	65	250	0
1	76618.9	0	29.33	1.45	7.6	2	1	3.62	1.77	2.62	4.25	1	0	56	129	0
1	220800	0	28.44	1.81	7.1	2	1	5.56	3.2	4.56	6.13	1	0	72	183	0
1	126907	1	35.91	1.22	7.9	1	1	4.59	2.8	3.59	3.39	0	1	40	156	0
1	215784	0	32.87	1.8	7.6	2	1	6	3.7	5	6.08	1	0	60	174	1
1	27935	1	31.64	0.84	7.1	1	1	3.15	1.67	2.15	2.31	1	0	72	125	1
1	168715	1	26.12	2.2	5	1	1	5.44	2.97	4.44	9.03	1	0	53	112	0
1	84607.3	0	28.76	0.67	7	2	1	3.74	2.36	2.74	1.96	1	0	78	127	1
1	77837.7	0	27.34	0.78	6.3	2	1	3.9	2.46	2.9	2.18	1	0	70	112	1
1	156160	0	33.33	2.37	8.9	1	1	6.1	2.67	5.1	10.67	0	1	61	220	0
1	35404.8	0	28.26	1.26	10.1	1	1	3.44	1.73	2.44	3.54	1	0	67	131	1
1	153920	1	31.67	1.87	9.6	1	1	5.73	3.79	4.73	6.52	0	1	58	216	1
1	83108	0	40.9	1.79	10.2	1	1	4	1.8	3	5.98	0	1	55	140	1
1	31063.3	0	45.33	0.4	7	1	1	3.03	1.73	2.03	1.49	1	0	59	152	1
1	94095	0	40.72	1.3	9.6	1	1	3.86	2.13	2.86	3.66	1	0	60	203	1
1	93501.2	1	37.96	2.35	7.3	2	1	4.35	1.76	3.35	10.53	1	0	36	175	0
1	19593.8	1	24.91	0.86	8.5	2	1	3.13	1.65	2.13	2.38	1	0	62	132	0
1	59405.8	1	27.76	1.36	6.9	1	1	4.3	2.59	3.3	3.89	0	1	67	141	0
1	33751.2	0	24.44	0.99	7.5	1	1	3.61	2.07	2.61	2.68	1	0	58	138	0
0	99098.8	0	35.82	1.72	11	1	1	5.03	2.45	4.03	5.58	0	0	48	391	0
0	147466	0	24.31	1.57	7.5	1	1	3.59	2.44	2.59	4.83	0	0	60	159	1
0	17672.6	0	32.02	1.18	6.2	1	1	2.74	1.07	1.74	3.26	0	0	52	162	1
0	91200.4	1	28.4	1.31	8.7	1	1	4.47	2.73	3.47	3.69	0	0	71	107	0
0	84374.4	1	28.39	1.48	12.5	1	1	4.18	2.27	3.18	4.4	0	0	67	162	0
0	761653	1	25.82	3.07	8.5	3	1	6.78	4.03	5.78	21.53	0	0	54	204	0
0	10140.3	1	26.99	1	8	1	1	1.65	0.54	0.65	2.71	0	0	61	84	1
0	68661.8	0	29.86	0.53	14	1	1	2.94	1.89	1.94	1.71	0	0	66	332	0
0	213122	1	24.34	1.39	8.2	1	1	5.82	3.8	4.82	4.02	0	0	58	190	1
0	31308.8	1	24.84	1.75	12.5	1	1	3.09	1.72	2.09	5.75	0	0	72	259	1
0	190597	0	32.01	1.65	8.9	1	1	5.64	3.61	4.64	5.21	0	0	59	176	0
0	23664	1	28.07	1.53	7.2	1	1	4	2.04	3	4.64	0	0	63	138	1
0	75316.8	1	29.38	2.14	7	1	1	5.2	2.72	4.2	8.52	0	0	56	141	0
0	21456	0	39.45	0.81	9.9	1	1	2.48	1.07	1.48	2.25	0	0	49	221	1
0	71657.1	0	23.34	1.52	7.6	1	1	4.71	2.71	3.71	4.57	0	0	58	129	0
0	34909.1	0	31.11	0.78	6.6	1	1	2.91	1.82	1.91	2.18	0	0	63	97	1
0	15600	0	28.84	0.86	10	1	1	2.73	1.25	1.73	2.36	0	0	73	112	1
0	116718	1	24.24	1.58	8.4	1	1	5.08	3.1	4.08	4.87	0	0	73	162	0
0	10554.8	1	31.2	0.38	6.5	1	1	3.05	1.73	2.05	1.46	0	0	65	139	1
0	10180.6	0	34.58	0.31	9.7	1	1	2.04	0.77	1.04	1.36	0	0	65	160	0
0	53323.2	1	30.45	1.37	7.4	2	1	4.2	2.63	3.2	3.94	0	0	62	156	1
0	89586.4	0	30.06	1	6.2	1	1	4.57	3.26	3.57	2.72	0	0	60	116	0
0	50232	1	30.35	1.14	7	1	1	3.22	2	2.22	3.12	0	0	77	142	1
0	137918	1	30.44	1.24	8.3	1	1	4.44	2.19	3.44	3.47	0	0	66	262	0
0	49744.8	0	25.71	1.55	10	1	1	5.6	2.1	4.6	4.7	0	0	67	447	1
0	15946.9	1	25.78	0.52	9.5	1	1	2.81	1.46	1.81	1.69	0	0	72	251	0
0	88439.1	1	25.34	2	6.7	1	1	5.21	2.72	4.21	7.41	0	0	39	131	0
0	43565.4	0	32	1.34	6.9	1	1	2.96	1.27	1.96	3.82	0	0	72	117	1
0	130399	1	27.68	1.46	10.6	1	1	5.57	4.43	4.57	4.31	0	0	70	143	0
0	65668.6	1	26.89	1.24	9.9	1	1	3.47	2.29	2.47	3.45	0	0	57	259	1
0	48611.3	0	29.9	1.57	6.2	1	1	4.33	2.15	3.33	4.79	0	0	59	185	1
0	18746.7	0	32.87	0.64	7.1	1	1	3.33	1.95	2.33	1.9	0	0	70	150	1
0	57829.1	0	38	1.26	6.7	1	1	3.89	2.18	2.89	3.52	0	0	56	123	1
0	75115.4	0	28.34	0.94	8.6	1	1	4.91	2.96	3.91	2.56	0	0	54	287	0
0	52447	1	24.45	0.86	7.1	1	1	5.61	4.13	4.61	2.35	0	0	66	107	0
0	26451.6	0	24.56	1.04	7.6	1	1	2.8	1.34	1.8	2.82	0	0	58	136	0
0	59040	0	28.6	1.21	7	1	1	3.67	2	2.67	3.35	0	0	70	130	0
0	8617.14	1	23.38	0.28	6.3	1	1	2.37	1.14	1.37	1.33	0	0	60	115	0
0	63492	1	30.46	1.67	10.3	1	1	4.33	1.57	3.33	5.29	0	0	54	230	1
0	54550.4	1	28.67	0.95	10	1	1	3.96	1.96	2.96	2.6	0	0	60	266	0
0	106388	0	25	1.88	8.2	1	1	5.59	2.84	4.59	6.53	0	0	50	201	0
0	106177	0	27.29	1.84	7.5	1	1	4.64	2.38	3.64	6.31	0	0	45	120	0
0	599333	0	29.32	3.03	10.7	1	1	7.73	4.17	6.73	20.67	0	0	49	363	0
0	50896.2	0	32.04	0.99	5.7	1	1	2.81	1.26	1.81	2.7	0	0	47	101	0
0	34189.5	1	30.67	1.53	7.7	1	1	3.37	1.53	2.37	4.61	0	0	75	155	1
0	14323.4	1	24.97	0.09	5.9	1	1	1.73	1.49	0.73	1.1	0	0	53	96	1
0	176615	1	24.24	2.26	13	1	1	5.08	2.81	4.08	9.56	0	0	62	286	0
0	27008.3	0	36.72	0.57	6.7	1	1	2.76	1.59	1.76	1.76	0	0	70	159	1
0	54735	0	38.63	1.32	10	1	1	3.75	2.02	2.75	3.73	0	0	58	164	1
0	30624	0	24.65	1.06	7.9	1	1	4.13	1.6	3.13	2.9	0	0	58	218	0
0	36663	0	31.25	0.79	7	1	1	3	1.84	2	2.2	0	0	73	150	1
0	68523.1	0	32.85	1.33	8.2	1	1	3.52	1.76	2.52	3.8	0	0	40	229	0
0	15473.9	0	25.68	0.72	7.4	1	1	2.49	1.08	1.49	2.06	0	0	58	134	1
0	51897.8	0	23.23	0.08	6.7	1	1	3.39	2.1	2.39	1.09	0	0	67	106	0
0	176469	1	29.35	2.37	13.3	1	1	4.48	2.1	3.48	10.67	0	0	50	182	0
0	32450.1	1	23.2	0.86	12.5	1	1	3.73	1.82	2.73	2.36	0	0	59	311	0
0	10148.5	0	29.55	0.42	7.3	1	1	2.54	1.24	1.54	1.52	0	0	56	108	1
0	24146.3	0	32.46	0.79	9.9	1	1	3.05	2.15	2.05	2.2	0	0	61	220	0
0	87766.4	1	24.17	1.85	11.9	1	1	4.14	2.71	3.14	6.37	0	0	66	229	1
0	13361.4	0	29.67	0.49	8.4	1	1	2.58	1.17	1.58	1.63	0	0	57	157	1
0	17508.2	0	18.35	0.8	8.8	1	1	3.68	2.23	2.68	2.23	0	0	84	236	1
0	46133.8	1	26.62	0.84	10	1	1	5.96	4.25	4.96	2.32	0	0	43	224	0
0	34909.1	0	31.11	0.78	6.6	1	1	2.91	1.82	1.91	2.18	0	0	63	97	1
0	136286	0	37.25	1.78	7.5	1	1	4.79	2.6	3.79	5.91	0	0	60	82	0
0	39136.7	0	31.62	1.8	9.5	1	1	3.33	1.79	2.33	6.03	0	0	60	221	1
0	32020.2	0	31.9	0.68	7.3	2	1	2.95	1.7	1.95	1.96	0	0	64	133	0
0	9349.25	1	25.01	-0.14	4.5	1	1	2.24	1.07	1.24	0.87	0	0	70	128	1
0	15459.3	1	20.81	0.42	7.4	1	1	2.61	1.49	1.61	1.53	0	0	73	73	0
0	45612.3	0	24.44	1.33	5.3	2	1	3.52	1.77	2.52	3.77	0	0	75	94	1
0	7252	0	30.49	-0.62	8.2	1	1	2.33	1.22	1.33	0.54	0	0	57	221	0
0	48254.9	0	36.52	1.63	7.8	2	1	3.66	1.79	2.66	5.11	0	0	66	153	0
0	18297	1	26.17	1.09	6.6	1	1	3	1.58	2	2.97	0	0	61	99	0
0	9924.25	1	27.55	0.56	7.9	1	1	2.68	1.33	1.68	1.75	0	0	68	188	0
0	76536.7	1	27.1	1.3	7.3	1	1	5.49	3.11	4.49	3.66	0	0	55	114	0
0	79344	1	27.48	1.23	9.4	1	1	4	2.32	3	3.42	0	0	54	121	0
0	65330.9	0	29.71	1.4	7.9	2	1	5.03	2.47	4.03	4.06	0	0	64	193	1
0	903751	1	24.99	2.51	8.4	1	1	7.9	5.29	6.9	12.26	0	0	47	171	0
0	104689	1	29.05	1.52	8	1	1	5.16	3.24	4.16	4.57	0	0	63	183	0
1	71148	0	36.76	0.99	9.6	1	1	4.67	2.8	3.67	2.69	1	0	70	270	1
1	109671	0	23.99	1.53	9.9	1	1	4.19	2.1	3.19	4.62	1	1	50	250	0
1	67451.7	0	26.71	1.9	10.5	1	1	3.79	1.44	2.79	6.67	1	0	50	371	0
1	238680	0	32.18	2.38	8.6	3	1	4.39	3	3.39	10.78	1	0	48	259	1
1	36996.8	0	27.34	0.51	9.2	1	1	3.63	2.25	2.63	1.67	0	1	41	180	1
1	28511.3	1	30.56	0.9	9.4	1	1	3.23	1.62	2.23	2.47	0	1	50	220	1
1	18172.2	0	30.41	1.27	10.3	1	1	2.56	0.85	1.56	3.57	1	0	68	206	1
1	67747.7	1	26.06	1.7	6.8	1	1	4.58	2.81	3.58	5.48	1	0	72	172	1
1	69705.6	1	29.71	2.17	6	1	1	3.94	1.97	2.94	8.78	1	0	58	208	1
1	62353.4	0	35.96	1.73	8.6	1	1	4.45	1.55	3.45	5.65	1	0	55	140	1
1	15758.3	1	25.8	0.97	6.9	1	1	3.11	1.57	2.11	2.63	1	0	75	138	0
1	44996.6	0	30.86	1.09	9.1	1	1	3.53	1.94	2.53	2.98	1	1	58	145	1
1	87216.8	1	29.36	1.55	7	1	1	4.16	2.2	3.16	4.71	1	0	55	146	1
1	19956.9	0	29.41	1.31	7.9	1	1	2.95	1.21	1.95	3.69	1	0	58	228	1
1	46643.1	0	36.68	1.43	6.3	1	1	3.68	1.9	2.68	4.18	1	0	72	206	1
1	105401	0	31.25	1.53	6.8	1	1	4.89	3.41	3.89	4.62	1	0	76	129	1
1	138446	0	32.02	1.83	6.9	1	1	4.25	2	3.25	6.25	0	1	57	171	1
1	83905.2	1	31.64	3.13	8.2	1	1	5.1	1.8	4.1	22.85	1	0	53	156	1
1	87216.8	1	29.36	1.55	7	1	1	4.16	2.2	3.16	4.71	1	0	55	146	1
1	132521	1	27.18	1.43	6.6	3	1	4.67	2.84	3.67	4.16	1	0	74	164	1
1	75000	0	27.11	1.43	7.8	2	1	3.33	1.5	2.33	4.17	0	1	52	115	0
1	16472.6	1	28.37	1.09	5.9	2	1	2.83	1.23	1.83	2.98	0	1	60	127	0
1	219166	1	22.83	2	10	2	1	6.75	4.28	5.75	7.41	0	1	60	228	0
1	47211.9	1	33.53	0.96	4.9	1	1	3.98	2.47	2.98	2.6	1	0	63	83	1
1	23365.9	1	31.96	0.92	5.2	2	1	3.2	1.73	2.2	2.51	0	1	59	116	1
1	43560	1	37.02	0.66	6.8	1	1	3.67	2.35	2.67	1.94	1	0	49	170	1
1	31453.8	0	26.99	0.8	5.9	1	1	3.85	2.41	2.85	2.23	1	0	58	149	0
1	22397.9	0	30.44	0.53	7	1	1	2.79	1.4	1.79	1.71	1	0	69	133	0
1	125550	1	27.99	2.34	8.4	1	1	4.5	2.08	3.5	10.33	0	1	44	216	0
1	68987	0	29.33	0.98	6.2	1	1	4.35	2.8	3.35	2.67	1	0	66	107	0
1	45947.2	1	27.76	1.58	6.4	1	1	3.86	1.89	2.86	4.86	0	1	41	113	0
1	34916	1	31.74	1.56	7.9	1	1	4.3	2.33	3.3	4.78	1	1	65	147	0
0	39941.2	1	32.95	1.47	5.3	1	1	2.98	1.09	1.98	4.36	0	0	60	110	1
0	22603.8	1	28.08	0.85	7.3	1	1	3.09	1.61	2.09	2.34	0	0	43	149	0
0	49723.4	0	20.2	0.76	6.1	1	1	4.04	2.62	3.04	2.13	0	0	78	135	1
0	21196.8	1	23.23	0.83	8	1	1	2.4	1.07	1.4	2.3	0	0	59	224	0
0	43024.6	1	29.73	0.89	6.9	1	1	4.1	2.45	3.1	2.43	0	0	59	141	0
0	73368.5	0	28.91	1.6	9.4	1	1	5.63	2.93	4.63	4.93	0	0	58	174	1
0	111416	1	27.43	1.87	6.6	1	1	4.45	2.19	3.45	6.48	0	0	40	88	1
0	72375.9	1	30.1	1.75	10.5	1	1	4.56	2.38	3.56	5.76	0	0	63	205	1
0	80985.6	1	33.06	2	6.9	1	1	5.07	2.4	4.07	7.4	0	0	62	135	1
0	75485.2	0	22.96	2.24	8.3	1	1	3.34	2.34	2.34	9.41	0	0	57	298	1
0	12083.5	0	32.41	0.77	8	1	1	1.99	0.54	0.99	2.17	0	0	40	198	1
0	70119	1	26.22	1.59	8.9	1	1	5.3	3	4.3	4.9	0	0	70	306	1
0	124752	0	29.15	1.57	11.5	1	1	6.11	3.28	5.11	4.81	0	0	66	198	0
0	59376.2	1	27.36	1.08	7.2	2	1	3.74	2.16	2.74	2.94	0	0	70	162	1
0	30290.5	0	33.65	0.91	6.3	1	1	3.1	1.71	2.1	2.48	0	0	54	128	0
0	10607.7	0	33.78	-0.19	6.2	1	1	1.41	0.95	0.41	0.83	0	0	54	119	0
0	15237.2	1	21.95	0.75	5.1	2	1	2.79	1.4	1.79	2.12	0	0	67	130	0
0	43432	1	26.35	1.22	8	1	1	4	2.47	3	3.39	0	0	70	149	1
0	209818	1	29.07	1.78	7.1	1	1	5.98	3.36	4.98	5.93	0	0	49	144	0
0	52414.4	1	27.34	0.63	5.8	1	1	4.1	2.72	3.1	1.88	0	0	61	129	0
0	43335.7	1	33.46	1.41	11	1	1	4.16	2.65	3.16	4.1	0	0	66	306	1
0	13129.7	1	27.64	1.05	8.3	1	1	2.61	1.05	1.61	2.85	0	0	61	122	1
0	59216.7	1	28.04	1.6	9	1	1	3.33	2.02	2.33	4.98	0	0	58	89	0
0	20174.5	0	27.47	1.06	9	1	1	3.07	1.23	2.07	2.88	0	0	48	183	1
0	90506.9	0	33.73	1.81	8.3	1	1	4.29	2.05	3.29	6.12	0	0	53	170	0
0	205548	1	24.3	2.25	8.1	1	1	6.28	3.38	5.28	9.47	0	0	49	226	0
0	58117.1	0	30.08	1.51	10.6	1	1	3.93	1.95	2.93	4.51	0	0	56	181	1
0	33800	1	22.84	0.29	11	1	1	3.82	2.55	2.82	1.33	0	0	75	222	0
0	310584	0	25.32	1.82	11.8	1	1	5.22	2.76	4.22	6.19	0	0	62	266	1
0	145095	0	26.49	1.38	8.5	1	1	4.4	2.1	3.4	3.97	0	0	62	189	0
0	288987	0	29.43	3	10.1	1	1	7.74	3.52	6.74	20.04	0	0	66	190	1
0	33146.2	0	21.1	0.09	6.1	1	1	3.84	2.62	2.84	1.09	0	0	52	98	0
0	39941.2	1	32.95	1.47	5.3	1	1	2.98	1.09	1.98	4.36	0	0	55	110	0
0	19066.7	0	31.56	0.46	7.2	1	1	2.48	1.22	1.48	1.59	0	0	68	162	1
0	22367.7	1	25.06	0.99	7.7	1	1	3.18	1.72	2.18	2.69	0	0	60	203	1
0	15174	1	31.41	0.45	5.2	1	1	3.27	2.16	2.27	1.57	0	0	50	107	0
0	56114.8	0	29.43	1.24	8.7	1	1	2.67	1.64	1.67	3.44	0	0	62	237	1
0	38950	1	23.23	0.42	6.6	1	1	3.17	1.86	2.17	1.52	0	0	74	148	0
0	28921.3	1	26.4	2.13	6.7	1	1	2.48	0.65	1.48	8.46	0	0	52	147	1
0	235125	0	32.88	2.31	9.7	1	1	5.5	3.68	4.5	10.06	0	0	61	262	1
0	161213	1	31.92	1.63	10	1	1	5.38	3.33	4.38	5.1	0	0	55	172	1
0	54199	1	26.3	0.99	6.5	1	1	4.21	2.58	3.21	2.7	0	0	73	158	1
0	13129.7	1	27.64	1.05	8.3	1	1	2.61	1.05	1.61	2.85	0	0	61	122	1
0	44333.3	1	30.78	1.62	11.7	1	1	4.17	2.33	3.17	5.07	0	0	55	213	0
0	17043.8	0	30.86	1.03	9.9	1	1	3.16	1.88	2.16	2.81	0	0	52	203	1
0	113150	0	31.98	1.59	8.2	1	1	4.48	2.66	3.48	4.91	0	0	73	260	0
0	35216.8	0	33.23	0.91	8.7	1	1	3.83	2.33	2.83	2.48	0	0	53	195	1
0	49606.2	1	24.58	0.48	9.3	1	1	5.22	3.51	4.22	1.61	0	0	54	393	0
0	124560	1	26.81	1.72	7.1	1	1	6	3.87	5	5.58	0	0	72	239	1
0	43432	1	26.35	1.22	8	1	1	4	2.47	3	3.39	0	0	70	149	0
0	105170	1	30.8	1.71	8.9	1	1	5.11	3.03	4.11	5.54	0	0	54	164	0
0	34217.4	1	26.17	0.88	9.3	1	1	3.64	2.21	2.64	2.4	0	0	72	97	0
0	31101	0	29.71	0.74	8.4	1	1	2.46	1.04	1.46	2.11	0	0	52	130	0
0	52800	0	30.12	1.14	9.2	1	1	3.33	1.94	2.33	3.14	0	0	65	148	0
0	23409	0	21.61	1.27	9.7	1	1	3	1.19	2	3.56	0	0	53	148	0
0	47810.4	1	24.68	1.2	7.1	1	1	4.14	2.54	3.14	3.32	0	0	68	370	1
0	17160	0	22.94	0.93	6.8	1	1	2.67	1.67	1.67	2.54	0	0	67	138	1
0	54037.3	1	30.67	1.47	8.3	1	1	3.79	1.86	2.79	4.36	0	0	58	169	1
0	92504.7	1	31.83	2.19	11.4	1	1	3.63	3.17	2.63	8.93	0	0	60	197	1
0	9922.5	1	25.61	0.9	7.5	1	1	2.25	1.13	1.25	2.45	0	0	76	153	1
0	43335.7	1	33.46	1.41	11	1	1	4.16	2.65	3.16	4.1	0	0	56	306	0
0	28862	0	26.67	-0.01	9.3	1	1	2.94	1.59	1.94	0.99	0	0	80	185	0
1	34025.3	1	25	0.77	10.9	1	1	2.8	1.93	1.8	2.17	0	1	77	344	0
1	22207.5	0	37.95	0.81	9.8	1	1	2.94	1.46	1.94	2.25	1	0	66	210	1
1	52403.4	0	28.58	0.71	5.5	1	1	3.77	2.18	2.77	2.04	0	1	54	113	0
1	30812.5	1	30.39	1.45	13	1	1	3.47	1.61	2.47	4.25	1	0	55	325	1
1	24433.6	1	21.45	1.44	7.6	1	1	3.81	1.58	2.81	4.23	1	0	63	339	0
1	119912	1	30.93	1.69	6.8	1	1	4.74	2.64	3.74	5.43	1	0	57	198	1
1	23330.9	1	23.44	0.12	10.3	1	1	4.45	3.21	3.45	1.13	1	0	55	127	0
1	66830	1	25.99	0.6	7.5	1	1	5	3.62	4	1.82	1	0	81	81	1
1	28009.8	0	22.55	1.45	6.3	1	1	3.15	1.3	2.15	4.28	1	0	49	98	0
1	36759.9	0	31.98	2.14	7.4	1	1	4.42	1.71	3.42	8.46	1	0	66	203	1
1	12546.1	1	24.11	0.35	7.6	1	1	3.12	1.53	2.12	1.42	1	0	68	141	1
1	175644	1	21.63	1.13	5.2	1	1	5.22	3.6	4.22	3.09	1	0	69	96	1
1	10385.3	0	22.89	0.74	8.5	1	1	2.05	0.63	1.05	2.1	1	1	50	164	0
1	35264	1	21.61	1.2	9.8	1	1	4	2.17	3	3.31	1	0	68	337	0
1	75600	0	29	1.14	5.2	1	1	3.38	1.75	2.38	3.13	1	0	61	98	0
1	205481	1	28.01	1.76	15	1	1	4.41	2.16	3.41	5.79	0	1	57	312	1
1	40555.2	0	28.76	1.44	8.2	1	1	3.55	1.7	2.55	4.2	0	1	55	110	1
1	21952	0	32.87	1.54	10.8	1	1	3.11	1.17	2.11	4.67	1	0	65	73	1
1	81903.6	0	31.24	1.64	6.9	1	1	3.86	2.23	2.86	5.14	1	0	56	120	0
1	105461	0	36.16	1.86	10.7	1	1	3.56	1.84	2.56	6.44	0	1	46	217	1
1	164872	0	27.63	2.04	6.7	1	1	5.3	2.53	4.3	7.7	1	0	68	99	1
1	127400	0	30.08	2.3	7	1	1	4.24	2.76	3.24	10	1	0	67	148	1
1	191455	0	31.9	2.39	9.2	1	1	5.91	2.73	4.91	10.91	1	0	50	331	1
1	35264	1	21.61	1.2	9.8	1	1	4	2.17	3	3.31	1	0	68	337	1
1	455038	1	28.41	2.57	6	1	1	9.79	6.17	8.79	13.08	1	1	46	146	1
1	50304	0	25.39	0.65	7	1	1	4	2.62	3	1.92	1	0	56	182	0
1	191455	0	31.9	2.39	9.2	1	1	5.91	2.73	4.91	10.91	1	0	50	331	1
1	244945	1	29.8	2.96	7.9	3	1	6.11	2.64	5.11	19.36	0	1	48	168	0
1	55884.7	0	29.09	0.75	7.7	1	1	3.98	2.55	2.98	2.12	1	0	60	155	0
1	22553	0	30.3	0.38	6.5	3	1	3.04	1.74	2.04	1.46	0	1	48	151	0
1	78234	0	24.54	1.68	8	2	1	3.91	1.84	2.91	5.36	0	1	58	126	0
1	52403.4	0	28.58	0.71	5.5	1	1	3.77	2.18	2.77	2.04	0	1	65	113	0
1	22207.5	0	37.95	0.81	9.8	1	1	2.94	1.46	1.94	2.25	1	0	66	210	1
1	237820	0	30.49	1.84	8	1	1	5.88	4	4.88	6.33	1	0	52	371	0
1	15042.3	1	31.49	0.68	6.4	1	1	1.72	0.66	0.72	1.98	0	1	54	96	0
1	23658.2	0	30.76	1.04	6.8	1	1	3.51	1.94	2.51	2.83	1	0	76	133	1
1	75600	0	29	1.14	5.2	1	1	3.38	1.75	2.38	3.13	1	0	66	98	0
1	193203	0	31.74	2.22	6.8	2	1	4.24	2.35	3.24	9.17	0	1	66	164	1
1	29727.3	0	41.55	1.28	9.8	1	1	2.83	1.27	1.83	3.58	1	0	56	107	1
1	79592.7	0	28.26	2.27	7.8	1	1	4.61	1.64	3.61	9.7	0	1	62	132	1
1	71128.7	0	29.67	1.44	7.5	1	1	4.14	2.31	3.14	4.21	1	0	53	150	1
1	30201.8	1	24.09	1.64	7.1	1	1	4.77	2.55	3.77	5.14	1	0	72	228	1
1	57176.8	0	33.33	1.74	7.2	1	1	3.95	1.86	2.95	5.68	1	0	54	141	0
0	37970.6	0	36.26	1.37	9	1	1	2.81	1.02	1.81	3.95	0	0	54	191	0
0	80299.7	1	24.98	1.82	6.4	1	1	4.12	1.88	3.12	6.17	0	0	81	113	0
0	63161.3	0	30.08	1.09	9.6	1	1	3.98	2.31	2.98	2.98	0	0	56	186	0
0	39936.4	0	37.33	0.9	7.2	1	1	3.07	1.57	2.07	2.47	0	0	82	146	1
0	40770.4	0	31.25	0.55	8.1	1	1	2.86	1.72	1.86	1.74	0	0	56	167	0
0	123318	0	34.29	0.77	4.6	1	1	4.65	3.4	3.65	2.17	0	0	63	130	1
0	60480	1	27.41	1.39	11	1	1	3.4	2	2.4	4.02	0	0	60	431	0
0	48327.3	0	36.11	0.78	7.3	1	1	2.97	1.53	1.97	2.17	0	0	58	222	0
0	52192.4	0	35.94	1.51	8.1	1	1	3.27	1.35	2.27	4.53	0	0	54	137	0
0	76296	0	30.73	1.99	7.8	1	1	4.4	1.94	3.4	7.29	0	0	47	181	0
0	18275.6	1	16.85	-0.06	6.4	1	1	3.56	2.38	2.56	0.94	0	0	58	70	0
0	93023	1	28.07	1.7	6.5	1	1	4.85	3.21	3.85	5.48	0	0	63	146	0
0	61333.3	1	24.09	0.84	7.4	1	1	3.83	2.37	2.83	2.31	0	0	67	170	0
0	304485	1	25.43	2.1	10.3	1	1	5.64	3	4.64	8.15	0	0	49	205	0
0	21504.5	0	24.88	0.92	7.8	1	1	3.45	2.27	2.45	2.52	0	0	52	231	0
0	20147.4	0	24.03	0.42	6.7	1	1	2.73	1.35	1.73	1.52	0	0	66	110	1
0	55614.1	0	24.22	0.66	9.4	1	1	4.02	2.63	3.02	1.94	0	0	40	215	0
0	22752.6	1	25.89	0.84	6.2	1	1	3.45	1.97	2.45	2.32	0	0	65	123	0
0	90057.5	0	27.64	0.75	6.3	2	1	3.61	2.26	2.61	2.13	0	0	70	114	1
0	14151.4	1	17.51	0.62	6.5	1	1	2.59	1.22	1.59	1.86	0	0	72	116	0
0	38382.6	1	22.5	0.58	7.2	1	1	3.87	2.51	2.87	1.79	0	0	46	106	0
0	17878.7	1	26.51	1.23	8.7	1	1	3.67	1.96	2.67	3.41	0	0	54	228	0
0	27721.1	0	27.73	0.43	6.1	1	1	2.98	1.68	1.98	1.53	0	0	71	124	1
0	50112	0	23.73	1.1	8.9	1	1	4.27	1.93	3.27	3	0	0	57	134	0
0	54712.3	0	35.03	0.65	5.2	1	1	4.16	2.74	3.16	1.92	0	0	62	99	0
0	16772.3	0	24.35	-0.11	6.7	1	1	2.65	1.48	1.65	0.9	0	0	67	91	0
0	29383.2	0	25.32	0.74	4.9	1	1	3.18	1.76	2.18	2.1	0	0	61	94	1
0	33280	0	30.73	0.93	8.5	1	1	3.9	2	2.9	2.54	0	0	64	150	0
0	148444	0	29.02	1.37	8.8	1	1	4.93	3.78	3.93	3.93	0	0	51	145	0
0	40920	1	24.62	1.55	5.9	1	1	4.43	2.5	3.43	4.71	0	0	73	110	1
0	75937.5	1	24.8	0.84	7.4	1	1	3.88	2.5	2.88	2.33	0	0	49	152	1
0	59346.4	0	24.65	1.36	5.9	1	1	3.57	1.78	2.57	3.9	0	0	71	126	0
0	143557	1	24.97	2.52	10.8	1	1	5.54	3.08	4.54	12.46	0	0	39	216	0
0	14500	1	32.83	1.2	6.6	1	1	2.1	0.43	1.1	3.33	0	0	57	127	0
0	44180	1	24.16	1.2	9.5	1	1	3.36	2.24	2.36	3.33	0	0	50	85	0
0	157574	1	22.68	2.55	11	1	1	5.09	2.21	4.09	12.85	0	0	51	213	1
0	107509	0	28.76	1.28	9.4	1	1	3.81	2.33	2.81	3.6	0	0	56	280	0
0	26785.1	1	26.56	1.07	6.5	1	1	2.78	1.27	1.78	2.9	0	0	75	97	1
0	53872.2	0	23.61	1.32	6	1	1	4.24	2.49	3.24	3.73	0	0	71	143	1
0	59346.4	0	24.65	1.36	5.9	1	1	3.57	1.78	2.57	3.9	0	0	71	126	0
0	141493	0	26.31	2.16	6.1	1	1	5.72	2.78	4.72	8.69	0	0	62	149	0
0	23666.7	0	30.43	0.94	8.2	1	1	3.33	1.82	2.33	2.56	0	0	48	125	1
0	138253	0	31.79	1.26	10.2	1	1	4.68	2.98	3.68	3.53	0	0	62	202	1
0	81498	1	29.9	1.84	8	1	1	5.1	2.83	4.1	6.27	0	0	57	190	0
0	30352.3	1	31.16	1.34	7.5	1	1	3.57	2.47	2.57	3.83	0	0	65	141	0
0	143648	1	29.05	2.18	6.9	1	1	5.48	2.73	4.48	8.82	0	0	60	203	0
0	13903.6	1	22.68	0.82	9.5	1	1	3.03	1.56	2.03	2.28	0	0	70	95	0
0	32900	1	28.08	0.92	7.3	1	1	3.33	2.24	2.33	2.5	0	0	69	136	1
0	108649	0	24.11	1.04	9.8	1	1	4.94	3.37	3.94	2.83	0	0	52	244	0
0	49540.5	1	32.72	1.23	6.6	1	1	6.31	2.25	5.31	3.41	0	0	70	164	1
0	23480	1	24.61	1.12	10.2	1	1	3.24	1.63	2.24	3.08	0	0	73	226	1
0	40812.1	1	21.8	1.24	7	1	1	3.51	1.81	2.51	3.47	0	0	78	187	0
0	10290.2	1	21.6	0.04	8.3	1	1	2.53	1.4	1.53	1.04	0	0	26	255	0
0	20147.4	0	24.03	0.42	6.7	1	1	2.73	1.35	1.73	1.52	0	0	65	110	1
0	61543.7	0	26.67	1.84	6.3	1	1	4.44	2.16	3.44	6.28	0	0	46	138	0
0	31588.4	0	26.22	0.9	7.2	1	1	3.18	1.67	2.18	2.47	0	0	60	158	0
0	352647	0	34.85	1.75	9.4	1	1	5.8	3.61	4.8	5.78	0	0	57	319	1
0	31299.8	0	25.91	1.05	8.1	2	1	3.04	1.44	2.04	2.86	0	0	57	120	0
0	23726.3	0	30.78	0.56	6.6	1	1	2.82	1.47	1.82	1.75	0	0	62	94	0
0	35304.6	0	30.48	1.11	12.5	1	1	2.81	1.47	1.81	3.04	0	0	58	300	1
1	61668.8	1	27.78	1.5	6	1	1	4.31	3.13	3.31	4.47	1	0	60	141	1
1	41328	1	24.34	1.63	5.9	1	1	4	1.97	3	5.13	0	1	78	133	1
1	108207	0	32.81	1.43	8.7	1	1	4.33	2.49	3.33	4.18	0	1	70	263	1
1	83438.3	1	30.44	1.7	9.4	1	1	3.4	2.02	2.4	5.49	0	1	45	300	0
1	453020	0	35.61	1.99	7.9	1	1	7.49	4.9	6.49	7.34	1	0	67	128	0
1	19018.7	0	26.23	0.49	5.3	1	1	1.92	0.88	0.92	1.64	1	1	50	127	0
1	15764.6	1	35.43	0.92	7.9	1	1	3.14	1.63	2.14	2.51	1	0	68	154	1
1	46041.6	0	28.76	0.88	5.8	1	1	3.91	2.42	2.91	2.4	1	0	67	157	1
1	41961.6	0	28.3	0.94	6.2	1	1	3.2	1.69	2.2	2.56	1	0	58	111	0
1	26094.5	0	32.86	1.07	6.2	1	1	2.61	1.77	1.61	2.91	1	0	60	132	1
1	115050	0	24.65	1.47	8	1	1	3.75	1.97	2.75	4.33	1	0	56	286	1
1	40588	0	35.09	1.43	7.7	1	1	3.97	2	2.97	4.17	1	0	50	196	1
1	55897.5	1	35.8	1.86	7.9	1	1	3.75	1.45	2.75	6.43	1	0	50	165	0
1	149103	1	20.57	2.05	8.6	1	1	5.17	3.03	4.17	7.77	0	1	49	207	0
1	67518.6	1	26.64	1.87	6.3	1	1	4.83	2.55	3.83	6.52	1	0	65	129	1
1	55165	0	34.7	0.92	8.9	1	1	4.07	2.57	3.07	2.5	0	1	70	138	1
1	110494	0	40	1.23	7	1	1	4.77	3.06	3.77	3.43	0	1	50	138	1
1	108207	0	32.81	1.43	8.7	1	1	4.33	2.49	3.33	4.18	0	1	70	263	1
1	315315	1	27.7	2.13	7.7	3	1	7.21	4.5	6.21	8.41	0	1	49	183	1
1	139776	0	29.37	1.65	9.1	1	1	4.48	2.4	3.48	5.2	1	1	61	159	0
1	115853	1	29.14	1.36	7.6	2	1	4.63	3.02	3.63	3.91	1	1	73	160	1
1	67371.1	1	25.95	0.84	8.4	2	1	4.14	2.71	3.14	2.31	0	1	52	84	0
1	33759.2	0	28.2	1.19	6.6	1	1	3.56	1.9	2.56	3.28	1	0	68	122	1
1	221676	0	30.67	2.23	12.4	2	1	6.77	3.9	5.77	9.33	0	1	56	200	1
1	48454.3	0	31.22	0.79	11	2	1	3.86	2.2	2.86	2.2	1	0	57	172	0
1	227140	1	27.43	1.93	8.3	2	1	6.11	3.74	5.11	6.89	0	1	55	141	0
1	20136.7	1	28.74	0.67	5.8	2	1	2.48	1.08	1.48	1.95	0	1	68	149	1
1	255408	0	32.03	1.57	8	1	1	6.68	4.73	5.68	4.8	0	1	60	130	0
1	182055	1	26.42	1.61	6	1	1	7.39	5.13	6.39	5	0	1	49	170	0
1	83438.3	1	30.44	1.7	9.4	1	1	3.4	2.02	2.4	5.49	0	1	45	300	0
1	65695.4	1	38.57	1.77	6.4	1	1	4.56	2.41	3.56	5.84	0	1	51	130	1
1	121001	0	27.47	1.96	7.7	1	1	6.38	3.96	5.38	7.08	1	0	56	169	1
1	90720	0	32.44	1.9	8.9	2	1	4.5	2.33	3.5	6.67	1	1	54	168	0
1	83295.1	1	31.14	0.86	7	1	1	4.63	3.16	3.63	2.37	0	1	36	113	0
1	25514.3	0	28.91	0.82	8.4	1	1	3.36	1.9	2.36	2.26	0	1	80	150	0
1	32095.3	0	37.97	1.35	7.3	1	1	2.8	0.95	1.8	3.86	1	0	55	131	1
1	50540	0	24.06	1.08	6.5	1	1	3.8	2.22	2.8	2.96	1	0	56	128	0
1	106423	0	29.67	1.32	7	1	1	4.65	2.89	3.65	3.74	1	0	53	91	1
1	92940.4	1	27.74	1.78	13.5	1	1	5.29	3.1	4.29	5.9	1	0	63	121	0
1	7195.59	0	30.86	-0.21	6.7	1	1	2.07	0.9	1.07	0.81	1	0	55	110	0
1	63360	0	28.23	1.6	7.5	1	1	4	2	3	4.95	1	0	56	147	1
1	71763.2	1	25.43	1.08	10.3	1	1	5.68	3.14	4.68	2.95	1	0	44	148	0
1	6568.8	1	30.48	0.52	5.9	1	1	2.3	0.68	1.3	1.68	1	0	78	130	0
1	13429.2	0	37.89	0.64	7	1	1	2.48	1.14	1.48	1.9	0	1	57	169	1
1	12579.5	0	34.61	1.24	7.6	1	1	2.34	1.08	1.34	3.45	0	1	43	153	1
1	65768.1	0	39.39	0.66	7	1	1	3.88	2.43	2.88	1.93	0	1	53	175	0
1	97194.8	1	25.1	1.32	9.4	1	1	5.3	3.57	4.3	3.76	0	1	61	148	1
1	12437.4	1	27.68	1.4	7.4	1	1	2.9	1.1	1.9	4.06	1	0	73	125	0
1	70884	0	30.41	1.28	8.8	2	1	4.48	2.75	3.48	3.6	1	0	57	168	0
1	26673.8	0	26.03	1.27	10	1	1	3.36	1.72	2.36	3.56	1	0	56	300	0
1	7968.75	0	29.14	0.57	7	1	1	2.08	0.94	1.08	1.77	1	0	56	129	1
1	65784.7	0	30.86	1.16	5.7	1	1	3.73	2.14	2.73	3.18	1	0	60	87	0
1	15566.4	0	25	1.31	6.3	1	1	2.64	0.9	1.64	3.69	1	0	63	115	1
0	47672.9	1	29.76	1.13	8.6	2	1	3.47	1.86	2.47	3.08	0	0	76	143	0
0	133808	1	29.72	1.84	11	1	1	5.24	2.97	4.24	6.27	0	0	78	254	0
0	44856	0	29.82	1.23	8.2	1	1	4	2.41	3	3.41	0	0	61	228	0
0	76557.6	1	37.64	1.03	11.1	1	1	3.62	2.1	2.62	2.8	0	0	70	234	1
0	101708	0	27.41	1.15	8.5	1	1	4.8	3.17	3.8	3.15	0	0	72	159	1
0	33435.3	0	26.71	1.04	9	1	1	2.75	1.65	1.75	2.84	0	0	42	191	0
0	96527.4	1	26.84	1.57	8.7	1	1	4.3	2.41	3.3	4.82	0	0	65	152	1
0	101986	1	31.14	2.24	6.6	1	1	5.1	2.23	4.1	9.35	0	0	57	122	1
0	35972	1	27.77	0.94	7.4	1	1	3.4	2.04	2.4	2.56	0	0	58	127	0
0	86580.3	0	34.63	2.21	6.4	1	1	5.56	2.72	4.56	9.16	0	0	58	109	0
0	155303	1	28.06	1.39	7.6	1	1	4.62	3.1	3.62	4.02	0	0	69	179	1
0	47943.2	0	32.86	1.71	8	1	1	2.84	1.65	1.84	5.53	0	0	57	263	0
0	78438.9	0	22.04	0.79	6.6	1	1	5.86	3.43	4.86	2.21	0	0	55	101	0
0	138286	0	33.2	1.34	9.2	1	1	5.02	3.26	4.02	3.83	0	0	62	264	1
0	7520	1	25.25	0.51	5.3	1	1	2.61	1.33	1.61	1.67	0	0	55	190	0
0	121937	1	27.58	1.71	7	1	1	5.4	3.34	4.4	5.51	0	0	47	196	1
0	88060	0	31.6	1.27	6.5	1	1	4	2.29	3	3.56	0	0	65	144	1
0	45739.7	1	28.33	1.3	6.2	1	1	4.17	2.43	3.17	3.69	0	0	62	111	1
0	45486.7	1	22.28	1.17	10.7	1	1	4.05	2.42	3.05	3.21	0	0	54	222	0
0	56700.8	0	25	0.53	6.1	1	1	4.09	2.51	3.09	1.7	0	0	66	121	1
0	31221.7	0	27.85	1.29	6.4	2	1	3.97	1.67	2.97	3.64	0	0	75	89	1
0	89060	0	33.28	1.35	7	1	1	5	3.21	4	3.84	0	0	67	141	1
0	25262.2	1	23.51	1.17	11	1	1	4.15	2.59	3.15	3.22	0	0	75	207	1
0	442577	0	22.72	2.67	8.2	1	1	7.23	3.46	6.23	14.46	0	0	75	127	0
0	25393.5	0	21.48	0.5	5.2	1	1	4.05	2.38	3.05	1.65	0	0	53	139	0
0	111998	1	27.34	1.37	8	1	1	4.8	3.07	3.8	3.93	0	0	72	153	1
0	64890	1	29.74	1.54	6.2	1	1	3.75	1.91	2.75	4.68	0	0	71	119	1
0	31025.8	0	37.32	0.86	7.5	1	1	3.85	2.02	2.85	2.37	0	0	52	157	1
0	15786.5	0	29.54	0.76	9.9	1	1	2.48	1.41	1.48	2.13	0	0	72	95	0
0	157749	0	32.81	2.44	5.7	2	1	6.14	2.86	5.14	11.46	0	0	61	147	1
0	32947.5	0	21.48	0.41	5.8	1	1	3.29	1.98	2.29	1.5	0	0	57	137	1
0	28470	0	20.45	0.6	8.7	1	1	3.9	2.5	2.9	1.83	0	0	41	241	0
0	19479	0	29	0.41	8	1	1	3.02	1.72	2.02	1.5	0	0	61	137	0
0	37232.9	0	23.44	0.86	6.7	2	1	3.37	1.8	2.37	2.35	0	0	64	137	1
0	84575.7	0	34.11	1.4	12.8	1	1	4.95	3.08	3.95	4.05	0	0	53	226	1
0	83501.6	0	27.34	0.89	8.8	1	1	5.21	3.74	4.21	2.43	0	0	69	124	0
0	16561.4	0	29.14	0.66	6.5	1	1	3.02	1.53	2.02	1.93	0	0	67	109	1
0	16678.3	1	26.22	0.29	6.9	1	1	2.83	1.57	1.83	1.34	0	0	43	128	0
0	32292	1	25.16	1.53	7.5	2	1	3.34	1.71	2.34	4.6	0	0	67	148	1
0	24658.2	1	28.62	1.23	5.8	1	1	3.8	2.1	2.8	3.43	0	0	63	125	0
0	92168.5	1	23.72	1.99	6	1	1	4.76	2.29	3.76	7.29	0	0	59	187	1
0	12520.7	0	24.66	0.49	5.2	1	1	2.29	0.97	1.29	1.63	0	0	73	116	1
0	35596.1	0	29.15	0.52	6	1	1	3.11	1.66	2.11	1.69	0	0	64	95	1
0	194792	0	29.32	2	9.5	1	1	5.19	3.7	4.19	7.41	0	0	56	199	1
0	126979	0	24.54	2.28	7	1	1	3.46	1.78	2.46	9.74	0	0	59	162	0
0	161250	1	29.01	1.79	5.3	1	1	5.51	3.21	4.51	6	0	0	46	72	0
0	190028	0	31.24	1.91	7.1	1	1	5.69	2.81	4.69	6.74	0	0	43	159	0
0	25044.3	1	24.77	0.38	10.1	1	1	2.11	1.49	1.11	1.46	0	0	63	99	1
0	98997.6	1	37.42	1.31	8	1	1	5.07	2.6	4.07	3.71	0	0	63	134	1
0	14608.7	1	24.3	0.78	8.8	1	1	2.61	1.22	1.61	2.17	0	0	56	225	0
0	16359.6	1	25.95	0.53	8.1	1	1	2.91	1.57	1.91	1.7	0	0	31	199	0
0	16461	0	28.89	1.44	7.3	1	1	2.68	0.75	1.68	4.23	0	0	52	115	0
0	44958.6	1	29.38	0.74	6.2	1	1	3.91	2.47	2.91	2.11	0	0	67	128	0
0	69196.1	0	24.12	0.97	9.6	1	1	3.72	2.41	2.72	2.65	0	0	68	279	1
0	115609	0	28.4	1.14	7.7	1	1	7.46	3.26	6.46	3.13	0	0	50	118	0
0	33837.2	0	23.95	0.74	10.9	1	1	3.29	1.88	2.29	2.1	0	0	58	318	0
0	17955	1	27.77	1.65	8.3	1	1	3.5	1.46	2.5	5.19	0	0	69	227	0
0	26406.5	0	29.67	0.5	5.6	1	1	3.05	1.73	2.05	1.65	0	0	54	122	1
0	16603.8	1	21.3	0.02	7.6	1	1	2.85	1.32	1.85	1.02	0	0	72	130	0
0	40661.2	0	34.77	0.71	6.7	1	1	3.52	2.1	2.52	2.04	0	0	58	132	0
0	36530.1	0	33.78	0.28	6.1	2	1	3.03	1.76	2.03	1.32	0	0	64	167	0
0	21184.2	0	28.52	0.7	5.4	1	1	2.63	1.23	1.63	2.02	0	0	66	105	0
0	66422.3	0	26.67	0.72	6.6	1	1	4.6	3.17	3.6	2.06	0	0	40	105	0
0	100589	1	29.05	1.65	8.2	1	1	4.65	2.6	3.65	5.2	0	0	43	300	0
0	30866	0	27.97	0.28	7.8	1	1	3.58	2.32	2.58	1.32	0	0	67	139	0
0	13129.7	1	27.64	1.05	8.3	1	1	2.61	1.05	1.61	2.85	0	0	58	122	1
0	29127.1	0	27.47	1.27	12.8	1	1	3.56	1.78	2.56	3.56	0	0	63	114	1
0	141885	1	26.45	2.03	10.3	1	1	5.08	2.55	4.08	7.58	0	0	55	249	1
0	41402.1	0	23.14	1.11	6.5	1	1	3.51	2.09	2.51	3.05	0	0	73	144	1
0	51290.5	0	43.56	0.46	6.6	1	1	2.84	1.59	1.84	1.58	0	0	63	106	1
0	109060	1	25.35	1.2	7.1	3	1	5.47	2.96	4.47	3.33	0	0	52	147	0
0	68199.4	1	20.9	0.88	11	1	1	3.94	2.46	2.94	2.41	0	0	54	248	0
0	95452.7	0	34.15	0.89	7.3	1	1	4.08	2.59	3.08	2.43	0	0	55	147	1
0	107169	0	32.05	1.42	12.2	1	1	5.13	3.31	4.13	4.15	0	0	65	240	1
0	94392	1	31.51	1.06	6.7	1	1	5.4	3.8	4.4	2.88	0	0	80	140	0
0	4416.67	1	25.99	-0.18	5.5	1	1	2.21	1.04	1.21	0.83	0	0	50	103	0
0	52448.3	0	33.5	1.03	10.6	1	1	4.02	2.41	3.02	2.8	0	0	53	253	0
0	28537	0	32.04	0.65	8.9	1	1	2.85	1.35	1.85	1.92	0	0	47	182	1
0	97043.6	1	27.17	1.58	7	1	1	4.68	2.68	3.68	4.85	0	0	68	111	0
0	28036.8	0	32.02	0.59	6.7	1	1	2.72	1.35	1.72	1.8	0	0	58	105	0
0	196461	0	32.77	1.75	9.2	1	1	4.18	3.14	3.18	5.76	0	0	56	146	1
0	86993.9	1	24.06	1.52	5.8	1	1	4.81	2.89	3.81	4.57	0	0	59	84	1
0	89838.2	1	29.05	1.16	10.8	1	1	4.38	2.58	3.38	3.18	0	0	62	140	1
0	198835	1	25.54	2.44	8.7	1	1	6.33	3.03	5.33	11.5	0	0	54	156	0
1	17013.3	0	26.58	0.2	6.4	1	1	1.93	0.89	0.93	1.22	1	0	62	120	0
1	24753.6	0	24.12	0.69	9	1	1	2.66	1.25	1.66	2	1	0	77	176	0
1	30528	1	30.12	1.11	6	1	1	3.2	2.57	2.2	3.03	1	0	79	114	0
1	165252	1	21.87	2.1	10	1	1	5.22	3	4.22	8.14	1	0	61	177	1
1	182267	1	19.71	2.4	6	1	1	3.84	2.33	2.84	11.05	1	0	60	115	1
1	29064.7	0	39.67	1.56	5	1	1	3.59	1.47	2.59	4.76	1	0	64	116	0
1	86548.2	1	26.77	1.43	14	1	1	5.03	3.17	4.03	4.19	1	0	60	406	1
1	53126.4	0	35.55	1.16	6	1	1	3.06	1.42	2.06	3.18	1	0	55	149	1
1	135784	0	28.89	1.82	6	1	1	5.51	3.26	4.51	6.17	1	0	67	199	1
1	8307.36	1	20.69	0.95	11.6	1	1	2.31	0.79	1.31	2.6	0	1	60	276	0
1	33338.7	0	27.34	0.73	6.2	1	1	3.17	1.74	2.17	2.07	1	0	60	129	1
1	46224.9	0	27.12	0.97	7.8	1	1	4.09	2.11	3.09	2.64	1	0	68	100	1
1	28763.4	0	26.44	1.43	7.8	1	1	3.1	1.26	2.1	4.19	0	1	34	143	0
1	30122.5	0	28.58	1.41	8.8	1	1	3.27	1.65	2.27	4.08	1	0	65	117	1
1	58509.6	0	30.86	1.49	7.1	1	1	2.96	1.37	1.96	4.44	1	1	61	126	1
1	116402	0	24.24	1.44	6.8	1	1	5.04	2.47	4.04	4.23	0	1	62	122	0
1	42973.9	0	29.07	1.7	6.3	1	1	3.37	1.26	2.37	5.49	1	0	47	200	0
1	48584.1	1	29.07	2.31	8.9	1	1	4.06	1.03	3.06	10.06	0	1	73	108	1
1	458304	0	36.98	2.04	9.8	1	1	5.33	3.1	4.33	7.7	0	1	43	198	1
1	154222	0	38.37	1.93	7.3	1	1	5.76	3.58	4.76	6.88	0	1	54	147	1
1	24515.2	0	23.15	0.83	10	1	1	2.81	2.05	1.81	2.3	0	1	63	291	0
1	53126.4	0	35.55	1.16	6	1	1	3.06	1.42	2.06	3.18	1	0	55	149	1
1	154222	0	38.37	1.93	7.3	1	1	5.76	3.58	4.76	6.88	0	1	67	147	1
1	212537	0	37.11	1.38	9	1	1	5.62	3.82	4.62	3.96	1	0	47	195	0
1	39929.3	0	33.33	1.18	6.5	2	1	3.37	1.72	2.37	3.26	1	0	60	129	0
1	83878.7	1	26.37	1.85	6.7	2	1	5.13	2.87	4.13	6.33	1	0	77	124	0
1	173889	1	27.38	2.73	9.5	1	1	6.04	2.39	5.04	15.36	1	0	67	360	1
1	116402	0	24.24	1.44	6.8	1	1	5.04	2.47	4.04	4.23	0	1	66	122	1
1	33376.7	0	30.47	0.73	8.2	1	1	2.83	1.58	1.83	2.07	1	0	67	178	1
1	33338.7	0	27.34	0.73	6.2	1	1	3.17	1.74	2.17	2.07	1	0	60	129	1
1	64587.8	0	34.96	1.68	6.3	1	1	4.83	2.77	3.83	5.37	0	1	46	98	0
1	461990	0	27.04	2.64	8.1	3	1	7.72	3.28	6.72	14.08	1	0	48	155	0
1	81436.5	1	27.73	1.8	5.6	1	1	4.08	2.18	3.08	6.03	0	1	38	121	1
1	22058.8	1	24.45	0.86	7.7	2	1	3.68	2.21	2.68	2.35	0	1	54	188	0
1	26795.7	1	28.95	1.01	6.5	1	1	3.65	1.95	2.65	2.76	1	0	45	125	0
1	22270.5	0	30.76	0.92	7.4	1	1	2.59	1.09	1.59	2.52	1	0	71	127	1
1	82696.9	0	25.97	1.2	7	1	1	3.77	2.11	2.77	3.32	1	0	64	127	1
1	21641.9	0	33.28	0.84	6.7	1	1	3.28	1.53	2.28	2.33	1	0	65	101	1
1	29602.5	0	35.11	1.18	7.6	1	1	3.95	1.68	2.95	3.27	1	0	70	119	1
1	37230	0	26.73	1.1	10	1	1	3.95	2.3	2.95	3	1	0	53	191	0
1	17903.4	1	26.56	0.68	6.5	1	1	2.71	1.39	1.71	1.98	1	0	77	154	0
1	7430.19	1	30	0.95	10	1	1	2.04	0.52	1.04	2.6	1	0	64	215	0
1	219042	0	29.14	2.38	5.5	1	1	4.89	2.04	3.89	10.82	1	0	56	105	0
1	46888.5	0	21.76	0.54	10	1	1	3.72	1.97	2.72	1.72	1	0	54	223	0
1	55977.1	1	26.18	1.49	5.9	1	1	4.93	3.03	3.93	4.45	1	0	70	107	0
1	38769.2	0	30.86	1.63	7	1	1	3.46	1.44	2.46	5.13	0	1	63	118	0
1	86396.8	1	25.56	1.34	7.2	1	1	4.36	2.58	3.36	3.8	1	0	67	165	0
1	25872	1	42.3	0.69	8	1	1	4.59	2.75	3.59	2	0	1	57	172	1
1	12549.4	1	31.49	0.45	5.3	1	1	2.88	1.57	1.88	1.57	1	0	72	103	0
1	96171.4	1	31.57	1.84	6.3	2	1	4.86	2.57	3.86	6.29	1	0	65	128	0
1	9942.86	0	26.23	0.13	6.4	1	1	1.88	0.78	0.88	1.14	1	0	70	123	1
0	119752	1	26.08	1.72	6.6	2	1	4.41	2.3	3.41	5.57	0	0	67	166	1
0	170432	0	22.48	1.63	5	1	1	5.59	3.56	4.59	5.1	0	0	84	126	0
0	158871	0	23.19	1.4	9.5	1	1	4.47	2.91	3.47	4.04	0	0	54	289	0
0	4472	1	28.34	0.87	7.4	1	1	2	0.72	1	2.39	0	0	82	135	1
0	26802.6	0	23.56	1.13	7	1	1	3.28	1.65	2.28	3.1	0	0	60	155	0
0	45020.4	0	36.89	1.55	8.3	1	1	4.09	2.15	3.09	4.7	0	0	57	165	0
0	40570.4	0	26.09	1.14	6.6	1	1	3.13	1.96	2.13	3.13	0	0	57	117	0
0	73496.6	0	30.85	1.43	7.7	1	1	4.34	2.41	3.34	4.17	0	0	86	171	1
0	50867.6	0	27.55	0.97	6.9	1	1	3.44	1.93	2.44	2.63	0	0	66	112	1
0	515677	1	26.03	2.41	7.1	1	1	5.91	3.72	4.91	11.09	0	0	43	145	0
0	92681.1	0	26.11	1.65	6.8	1	1	4.43	2.29	3.43	5.19	0	0	70	122	0
0	451636	0	32.05	2.39	9.9	1	1	6.27	3.41	5.27	10.91	0	0	59	258	0
0	75916.5	1	26.53	1.28	6.4	1	1	4.13	2.23	3.13	3.58	0	0	57	175	0
0	111844	0	26.35	1.2	6	1	1	4.07	2.39	3.07	3.31	0	0	72	113	0
0	9657.14	1	23.12	0.21	6.2	1	1	2.86	1.55	1.86	1.24	0	0	82	121	0
0	80287.7	1	23.51	1.13	6.8	1	1	3.71	2.09	2.71	3.09	0	0	64	156	1
0	86101.4	1	24.77	1.4	10.6	1	1	3.9	2.09	2.9	4.06	0	0	57	276	0
0	36408	1	24.86	1.84	7.7	1	1	4.27	2	3.27	6.31	0	0	60	241	0
0	22440	0	35.06	1.22	13	1	1	3.67	2	2.67	3.4	0	0	56	257	1
0	57402.8	0	26.64	1.2	8.6	1	1	4.15	2.6	3.15	3.33	0	0	52	185	1
0	55766.2	0	28.84	1.12	8.7	1	1	3.03	1.42	2.03	3.08	0	0	63	145	0
0	92681.1	0	26.11	1.65	6.8	1	1	4.43	2.29	3.43	5.19	0	0	70	122	0
0	62291.8	0	25.71	1.01	9	1	1	3.27	1.7	2.27	2.73	0	0	64	151	1
0	164677	1	32.87	2.07	7.8	1	1	4.77	2.35	3.77	7.95	0	0	50	162	1
0	50990.5	0	26.4	1.17	8.2	1	1	4.08	2.43	3.08	3.23	0	0	45	141	0
0	54000	0	26.71	1.1	7	1	1	3.6	2	2.6	3	0	0	60	128	0
0	18255.6	1	25.16	0.54	5.5	1	1	3.16	1.81	2.16	1.72	0	0	62	169	1
0	59926.5	0	28.28	1.1	9.1	1	1	3.23	1.5	2.23	3.02	0	0	63	222	0
0	59732.7	1	24.24	0.99	8.8	1	1	4.49	2.95	3.49	2.68	0	0	81	147	1
0	9754.84	1	25.85	0.88	7.5	1	1	4.65	0.9	3.65	2.42	0	0	45	244	0
0	163563	0	26.37	2.3	6.4	1	1	5.67	2.67	4.67	9.94	0	0	72	150	0
0	135195	1	31.22	1.64	6.6	1	1	4.33	2.53	3.33	5.14	0	0	49	153	0
0	65267.4	0	20.08	0.99	7.2	1	1	3.87	2.23	2.87	2.7	0	0	74	184	0
0	9175.16	1	28.65	0.68	6.5	1	1	2.22	0.8	1.22	1.98	0	0	67	135	1
0	50210.3	1	27.31	1.51	8.8	1	1	3.29	3.52	2.29	4.52	0	0	58	187	0
0	230003	1	21.63	2.24	5.5	1	1	4.02	2.89	3.02	9.35	0	0	64	105	0
0	74418.4	0	29.67	0.81	7.5	1	1	4.51	3.06	3.51	2.24	0	0	50	283	0
0	69341.4	1	25.54	1.06	6.4	1	1	4.95	3.18	3.95	2.9	0	0	53	122	1
0	64346.7	1	30.47	0.98	8.2	1	1	3.73	2.49	2.73	2.67	0	0	48	132	1
0	8560.3	1	22.41	0.16	7.6	1	1	1.81	0.9	0.81	1.18	0	0	61	131	1
0	21856.9	0	26.31	1.24	6.5	1	1	3.16	1.46	2.16	3.46	0	0	65	122	1
0	49908.6	0	25.89	0.53	7.3	1	1	3.88	2.1	2.88	1.7	0	0	47	217	0
0	36227.4	0	38.54	1.03	7.6	2	1	2.95	1.25	1.95	2.81	0	0	65	138	0
0	17326.5	0	25.32	0.99	5.4	1	1	2.53	0.98	1.53	2.69	0	0	58	135	1
0	223439	1	19.15	2.9	11.8	1	1	6.78	3.43	5.78	18.13	0	0	50	365	0
0	59969.5	1	31.24	2.21	6.7	1	1	4.47	1.63	3.47	9.13	0	0	66	182	1
0	21124.7	0	25.33	1.19	6.5	1	1	3.47	1.81	2.47	3.28	0	0	68	125	1
0	22400.9	0	19.23	0.09	8.3	1	1	2.87	1.79	1.87	1.1	0	0	34	94	0
0	158359	1	30.12	1.6	8.4	1	1	5.73	3.48	4.73	4.98	0	0	47	185	0
0	10800	1	23.45	0.36	8.4	1	1	2.57	1.22	1.57	1.43	0	0	83	147	1
0	113960	0	27.41	1.21	6.2	1	1	5	3.22	4	3.35	0	0	55	129	0
0	30197.3	1	25.91	0.98	8.5	1	1	3.31	1.69	2.31	2.67	0	0	66	101	1
0	33420.3	0	26.56	0.31	7.8	1	1	5.17	2.15	4.17	1.36	0	0	50	93	1
0	58544.2	0	35.82	1.45	5.6	1	1	3.99	1.92	2.99	4.25	0	0	68	138	1
0	18255.6	1	25.16	0.54	5.5	1	1	3.16	1.81	2.16	1.72	0	0	62	169	0
0	13259.1	1	30.12	0.44	7.3	1	1	2.56	1.23	1.56	1.56	0	0	60	112	0
0	29466.7	1	24.22	0.77	6.6	1	1	4.05	1.9	3.05	2.17	0	0	61	111	0
0	114545	0	43.37	1.07	6.9	1	1	4.65	3.13	3.65	2.9	0	0	56	224	0
0	61422.6	0	31.47	0.91	6.4	1	1	3.76	2.18	2.76	2.47	0	0	69	113	1
0	30197.3	1	25.91	0.98	8.5	1	1	3.31	1.69	2.31	2.67	0	0	62	101	1
0	26802.6	0	23.56	1.13	7	1	1	3.28	1.65	2.28	3.1	0	0	60	155	0
0	21124.7	0	25.33	1.19	6.5	1	1	3.47	1.81	2.47	3.28	0	0	68	125	1
0	20986.4	0	31.11	0.77	5.8	1	1	3.07	1.64	2.07	2.16	0	0	62	161	1
0	42108.1	0	26.84	1.22	7.7	1	1	4.11	2.22	3.11	3.38	0	0	56	184	0
0	45815	0	29.94	0.87	6.4	1	1	3.5	2.2	2.5	2.38	0	0	34	130	0
0	31063.2	1	29.38	0.74	7.1	1	1	2.87	1.43	1.87	2.1	0	0	46	175	0
0	36609.6	1	32.05	0.95	11	1	1	3.57	2.05	2.57	2.59	0	0	61	328	0
0	36992	0	29.17	1.11	7.7	1	1	3.4	1.78	2.4	3.02	0	0	65	123	0
0	38304	0	25.07	1.32	7.2	1	1	3	1.69	2	3.73	0	0	56	150	1
0	32839.7	0	28	0.88	6.7	1	1	3.34	1.85	2.34	2.4	0	0	71	139	0
0	148558	0	29.09	1	9.8	1	1	4.18	2.39	3.18	2.72	0	0	58	315	0
0	77188.3	0	26.56	1.42	8.1	1	1	4.37	2.54	3.37	4.15	0	0	55	130	1
0	71677.2	0	27.34	1.53	6.8	1	1	3.98	2.45	2.98	4.6	0	0	59	142	1
1	28536	0	23.15	0	5.2	1	1	3.73	1.76	2.73	1	0	1	63	178	0
1	23777.1	1	30.9	0.76	6.5	1	1	2.98	1.55	1.98	2.14	1	0	39	149	0
1	53113.6	0	28.09	0.82	9.9	1	1	4.32	2.8	3.32	2.27	1	0	53	174	1
1	61305.6	1	29.14	1.42	10.4	1	1	3.2	1.86	2.2	4.12	0	1	48	288	1
1	329708	0	24.61	2.05	11.7	1	1	7.64	5.09	6.64	7.79	0	1	50	112	0
1	247950	0	26.62	1.98	7.6	1	1	7.13	4.69	6.13	7.25	0	1	51	147	0
1	262080	1	26.73	2.71	10.3	1	1	7	4.33	6	15	0	1	58	209	0
1	10317.3	0	27.94	0.63	8.4	1	1	2.72	1.33	1.72	1.87	1	0	65	170	0
1	33149.5	0	21.41	0.9	7.6	1	1	3.36	1.98	2.36	2.47	1	0	69	196	0
1	51094.8	0	35.06	0.99	9.6	1	1	4.15	2.85	3.15	2.7	1	0	60	252	1
1	303455	0	25.91	1.89	7.9	1	1	5.69	3.37	4.69	6.59	1	0	57	152	1
1	125136	0	38.46	2.26	8	1	1	5.5	2.63	4.5	9.6	1	1	38	194	1
1	18492.3	1	28.03	0.07	7.8	1	1	2.89	1.36	1.89	1.08	0	1	56	226	0
1	19000	1	25.16	0.36	5.3	1	1	2.86	1.94	1.86	1.43	1	0	81	86	0
1	14508	1	34.85	1.13	6.4	1	1	2.4	0.78	1.4	3.1	1	0	58	119	1
1	28834.3	1	26.09	1.05	9.3	1	1	3.31	2.49	2.31	2.86	1	0	73	208	1
1	212976	0	27.39	1.56	7	1	1	6	4.05	5	4.74	0	1	42	101	0
1	77090.6	0	29.55	1.8	6.7	1	1	3.63	1.35	2.63	6.04	1	0	56	151	1
1	36865.7	0	32.05	2.27	7.5	1	1	4.11	1.18	3.11	9.71	0	1	40	155	1
1	124419	0	32.72	1.91	7.5	1	1	5.03	2.68	4.03	6.76	0	1	46	140	0
1	146831	0	31.25	1.16	7	1	1	3.87	2.35	2.87	3.2	1	0	60	116	1
1	15709.3	0	24.44	0.93	5.6	1	1	2.39	0.89	1.39	2.54	0	1	43	95	0
1	82026	0	33.91	1.25	7.1	1	1	4.97	3.26	3.97	3.5	0	1	43	106	0
1	36824.2	0	26.22	0.77	6.3	1	1	3.57	2.15	2.57	2.17	1	0	62	113	1
1	102487	0	34.53	1.16	6.7	1	1	3.92	2.28	2.92	3.18	1	0	56	131	1
1	81719.4	0	28.89	0.97	5.5	2	1	4.05	2.53	3.05	2.64	1	0	55	126	0
1	84350.9	0	29.9	1.34	11	1	1	4.17	2.4	3.17	3.81	0	1	44	136	1
1	161143	0	24.03	1.67	8.8	1	1	4.66	2.6	3.66	5.32	0	1	43	162	0
1	106577	0	31.2	1.49	5.8	2	1	4.67	2.79	3.67	4.42	0	1	43	161	0
1	42009.6	0	26.91	0.36	6.2	1	1	3.52	2.25	2.52	1.43	1	0	72	157	0
1	197546	1	37.42	1.99	6.9	1	1	4.94	2.47	3.94	7.34	0	1	56	152	1
1	247950	0	26.62	1.98	7.6	1	1	7.13	4.69	6.13	7.25	0	1	51	147	1
1	75540.4	0	36.07	0.96	6.7	1	1	5.69	4.17	4.69	2.6	0	1	65	156	1
1	40689	0	42.17	1.45	6.5	2	1	4.13	2.25	3.13	4.28	1	0	66	120	1
1	33068.2	0	27.1	0.22	9.5	1	1	2.73	1.48	1.73	1.25	0	1	46	190	0
1	18676.3	0	29.73	0.49	6	1	1	3.12	1.46	2.12	1.64	1	0	75	102	0
1	350910	1	25.39	2.57	7.4	3	1	7.09	3.26	6.09	13.12	0	1	75	207	0
1	16481.1	0	25.81	0.63	5.5	1	1	2.71	1.35	1.71	1.88	1	0	67	135	1
1	24611.3	0	36.45	0.83	5.9	1	1	2.92	1.41	1.92	2.29	0	1	56	138	1
1	34200.7	1	25.61	1.24	7.5	1	1	3.28	1.63	2.28	3.47	0	1	70	106	0
1	19608.5	1	26.23	0.24	6.5	1	1	3.4	2.04	2.4	1.28	1	0	61	108	1
1	63920.4	1	26.85	1.83	7	1	1	3.34	1.09	2.34	6.23	0	1	60	134	0
1	66071	1	24.54	1.51	7.9	1	1	4.97	3.06	3.97	4.52	1	1	72	168	0
1	32986.8	0	28.52	0.94	7.8	1	1	3.68	2.2	2.68	2.55	1	0	55	183	1
0	26001	1	28.76	1.69	14.8	1	1	3.57	1.5	2.57	5.4	0	0	74	260	1
0	27964.3	0	25.56	0.76	11.5	1	1	2.96	1.84	1.96	2.14	0	0	45	245	0
0	36704.1	1	23.3	1.22	9.4	1	1	3.97	2.29	2.97	3.39	0	0	47	303	1
0	45786.1	0	30.47	1.13	5	2	1	3.35	1.84	2.35	3.1	0	0	71	116	1
0	23617.7	0	29.22	0.77	6.4	1	1	2.86	1.47	1.86	2.16	0	0	72	121	0
0	30519	1	34.06	1.24	13	1	1	3.24	1.55	2.24	3.45	0	0	58	362	0
0	146960	1	28.41	2.42	7	1	1	4.44	1.18	3.44	11.22	0	0	59	177	0
0	109017	1	23.03	1.42	4.9	1	1	4.69	2.78	3.69	4.13	0	0	63	92	0
0	29140	1	31.02	0.78	7.7	1	1	3.6	2	2.6	2.19	0	0	63	120	0
0	109987	0	31.83	1.43	6.4	1	1	4.49	2.25	3.49	4.18	0	0	66	128	0
0	225889	1	25.26	1.32	8.2	1	1	6.06	4.31	5.06	3.75	0	0	66	186	0
0	27342	0	21.08	0.68	7.9	1	1	3	2.09	2	1.98	0	0	40	119	0
0	54174.2	0	42.86	1.07	8	1	1	3.36	1.77	2.36	2.91	0	0	75	180	0
0	45921.5	0	32.03	1.14	6	1	1	4.11	2.47	3.11	3.13	0	0	59	117	1
0	102769	0	30.44	1.69	6.6	1	1	5.47	3.38	4.47	5.44	0	0	60	122	1
0	237097	1	25.85	1.91	6.8	1	1	5.7	3.33	4.7	6.77	0	0	61	299	0
0	45991.4	1	25.26	1.08	6	1	1	2.96	2.6	1.96	2.96	0	0	73	100	1
0	52631.4	1	29.41	1.05	9.8	1	1	4.83	3.11	3.83	2.86	0	0	59	192	1
0	888720	1	23.92	2.87	10	1	1	9.33	6	8.33	17.63	0	0	56	237	0
0	16141.3	0	24.09	0.57	9.5	1	1	3.89	1.91	2.89	1.77	0	0	54	96	0
0	33708.8	0	34.29	0.77	14.7	1	1	2.95	1.53	1.95	2.15	0	0	45	317	0
0	28602	1	21.67	0.99	7.6	1	1	3.09	1.55	2.09	2.7	0	0	67	124	1
0	22031	0	23.34	0.16	6.3	1	1	3.59	1.66	2.59	1.18	0	0	47	119	0
0	25830.8	1	23.34	1.12	5.6	1	1	4.42	2.81	3.42	3.08	0	0	54	143	0
0	92026	1	29.02	1.77	6.4	1	1	4.4	2.23	3.4	5.88	0	0	72	128	1
0	198099	1	27.89	1.42	7.9	1	1	5.75	3.63	4.75	4.13	0	0	56	316	1
0	93546.9	0	29.96	1.31	6.3	1	1	3.81	2.26	2.81	3.72	0	0	79	175	0
0	29325	0	38.76	1.02	8	1	1	2.83	1.28	1.83	2.78	0	0	46	287	0
0	51515.4	1	21.3	1.21	13	1	1	3.93	2.21	2.93	3.36	0	0	65	323	0
0	55819.1	0	30.36	0.83	6.9	1	1	3.47	2.02	2.47	2.29	0	0	50	107	0
0	76058.7	1	22.68	1.24	8.7	1	1	5.42	3.73	4.42	3.45	0	0	53	114	0
0	104912	0	33.27	1.63	7.6	1	1	3.96	2.34	2.96	5.13	0	0	50	125	1
0	67288.8	0	28.08	2.01	7.6	1	1	4.39	1.88	3.39	7.48	0	0	41	133	1
0	51360	0	25.63	0.82	8.5	2	1	4	2.55	3	2.28	0	0	55	145	0
0	32752	0	30.62	0.83	5.8	1	1	2.3	1.27	1.3	2.29	0	0	61	190	0
0	25527.3	0	29.24	1.29	5	1	1	3.55	1.82	2.55	3.64	0	0	65	126	1
0	11741.5	0	29.82	0.72	6.5	1	1	2.77	1.36	1.77	2.05	0	0	63	157	0
0	63270	0	27.19	1.2	7.9	1	1	4.38	2.85	3.38	3.33	0	0	61	254	1
0	44985.6	1	24.09	1.33	8.2	1	1	4.06	2.4	3.06	3.77	0	0	75	170	0
0	45257.1	0	28.4	1.18	5.6	3	1	3.37	1.71	2.37	3.27	0	0	60	117	1
0	56765.6	1	24.22	1.29	8.8	1	1	3.6	1.88	2.6	3.65	0	0	52	212	0
0	157075	0	23.78	1.7	8.8	1	1	5.78	3.83	4.78	5.47	0	0	50	191	1
0	39969.7	1	25.43	0.66	6.1	1	1	3.11	1.73	2.11	1.94	0	0	69	96	0
0	51351.9	0	34.63	0.57	5.3	1	1	4.33	2.48	3.33	1.77	0	0	60	118	0
0	15335.3	1	21.91	0.84	8.1	1	1	3.24	1.76	2.24	2.32	0	0	59	157	0
0	70466.2	0	27.73	1.33	5.3	1	1	3.88	2.6	2.88	3.77	0	0	58	112	1
0	45540	0	28.58	1.55	6.2	1	1	3.94	2	2.94	4.71	0	0	52	120	0
0	380221	0	38.09	2	9.2	1	1	8.71	5.12	7.71	7.38	0	0	62	259	0
0	50571.4	0	25.4	0.87	5.9	1	1	4.29	2.81	3.29	2.38	0	0	55	142	0
0	52746	1	23.88	1.34	7.9	1	1	4.81	3	3.81	3.81	0	0	60	127	0
0	185088	1	25.17	2.03	12.3	1	1	5.02	2.5	4.02	7.61	0	0	46	323	1
0	71956.5	0	37.22	1.57	5.4	1	1	3.71	1.75	2.71	4.81	0	0	60	101	0
0	28995.6	0	34.66	1	7.2	1	1	2.36	0.82	1.36	2.72	0	0	60	88	1
0	73442.6	0	24.91	1.66	8	1	1	4.56	2.65	3.56	5.26	0	0	42	214	0
0	155948	0	28.25	1.25	7.7	3	1	5.33	3.98	4.33	3.48	0	0	54	179	0
0	94655.6	0	24.65	1.36	7	1	1	5.56	3.79	4.56	3.88	0	0	49	157	1
0	27968	0	28.52	0.5	8.3	1	1	2.67	1.33	1.67	1.65	0	0	52	268	0
0	156284	0	34.29	1.78	6.2	1	1	10.55	5.18	9.55	5.91	0	0	40	121	0
0	68716.5	1	25.76	0.91	6.5	1	1	5.3	3.81	4.3	2.49	0	0	76	139	0
0	175833	1	23.18	1.78	7.2	1	1	5.02	3.33	4.02	5.95	0	0	59	149	0
0	49133.3	1	21.45	1.43	11	1	1	5.58	3.67	4.58	4.17	0	0	57	81	0
0	96197.6	0	26.99	0.95	7.5	1	1	5.06	3.34	4.06	2.57	0	0	49	130	0
0	48739.6	0	28.44	0.95	6.6	1	1	2.6	1.14	1.6	2.58	0	0	58	131	1
0	148200	1	24.17	2.36	6.2	1	1	5.14	2	4.14	10.54	0	0	70	195	1
0	177243	1	35.06	2.66	8.3	1	1	5.51	1.65	4.51	14.24	0	0	65	141	0
0	42105.9	0	26.31	0.6	8.1	1	1	3.98	2.74	2.98	1.83	0	0	55	236	0
0	121933	0	40.06	1.24	7.8	1	1	4.37	2.78	3.37	3.44	0	0	46	191	0
0	61187.5	0	32.35	1.14	6.1	1	1	4.45	2.75	3.45	3.13	0	0	45	104	0
0	69385.6	0	27.27	1.63	12	1	1	4.9	2.87	3.9	5.13	0	0	62	226	0
0	33651.7	1	27.51	1.73	8	1	1	3.69	2.38	2.69	5.65	0	0	51	221	0
0	102769	0	30.44	1.69	6.6	1	1	5.47	3.38	4.47	5.44	0	0	60	122	1
0	51360	0	25.63	0.82	8.5	2	1	4	2.55	3	2.28	0	0	65	145	0
0	90573.6	0	30.08	1.8	8.7	1	1	4.68	3.32	3.68	6.06	0	0	54	176	0
0	148200	1	24.17	2.36	6.2	1	1	5.14	2	4.14	10.54	0	0	70	195	1
0	84629.4	0	29.17	1.13	6.2	1	1	4.58	2.96	3.58	3.09	0	0	51	112	1
0	22500.8	1	25.91	0.7	6.5	1	1	2.82	1.58	1.82	2.02	0	0	53	88	1
0	126910	1	26.62	2.25	7.6	1	1	6.1	2.43	5.1	9.5	0	0	58	129	0
0	109608	1	34.2	1.74	7.5	1	1	4.34	2.3	3.34	5.68	0	0	70	177	1
0	65052	0	31.74	1.38	4.9	1	1	5.2	2.57	4.2	3.97	0	0	52	83	1
0	75620	0	29.9	1.39	6.6	1	1	6.86	3.28	5.86	4	0	0	65	67	1
0	39613.6	0	26.03	1.23	6.1	1	1	3.18	1.89	2.18	3.41	0	0	58	100	1
0	74454.6	1	33.61	1.34	7.5	1	1	3.55	1.82	2.55	3.82	0	0	67	125	1
0	67898.2	1	38.96	1.65	6.2	1	1	4.31	2.46	3.31	5.23	0	0	60	120	1
0	9030	1	23.14	0.97	10.7	1	1	2.69	1.25	1.69	2.63	0	0	60	163	0
0	54605.6	0	26.14	0.86	7.3	1	1	3.54	2.09	2.54	2.36	0	0	66	148	0
0	333229	0	23.51	2.95	6.3	1	1	7.29	4.17	6.29	19.04	0	0	39	103	0
0	327180	0	28.76	3.04	9.7	1	1	9.5	4.1	8.5	21	0	0	55	285	0
0	63735.7	1	26.85	1.44	7.9	1	1	3.88	2.32	2.88	4.22	0	0	63	145	1
0	87919.3	0	22.66	1.27	6.2	1	1	3.38	2.03	2.38	3.55	0	0	59	114	1
0	49001.8	1	29.76	1.54	4.2	1	1	4.42	2.48	3.42	4.65	0	0	51	117	0
0	109608	1	34.2	1.74	7.5	1	1	4.34	2.3	3.34	5.68	0	0	63	177	1
0	75620	0	29.9	1.39	6.6	1	1	6.86	3.28	5.86	4	0	0	62	67	0
0	25617.5	1	26.93	1.21	6.2	1	1	3.61	1.94	2.61	3.36	0	0	57	124	0
0	61396.3	1	32.39	1.03	7.9	1	1	3.88	2.1	2.88	2.79	0	0	56	175	0
0	31658.5	1	28.73	1.7	5.3	1	1	3.36	1.58	2.36	5.48	0	0	57	111	1
0	50342.4	0	24.2	1.16	6.2	1	1	4.08	2.68	3.08	3.18	0	0	65	139	0
0	37811.2	0	34.41	0.56	6.5	1	1	3.96	2.69	2.96	1.76	0	0	69	152	1
0	29876.3	1	26.57	0.5	6.7	1	1	3.67	2.33	2.67	1.65	0	0	45	159	0
0	31557.1	1	30.48	0.76	6.1	1	1	3.51	1.89	2.51	2.15	0	0	75	116	0
0	46512.2	1	23.53	0.36	8	1	1	4.31	2.03	3.31	1.43	0	0	41	110	0
0	76725	0	30.41	1.61	6	1	1	4.58	2.58	3.58	5	0	0	70	108	1
0	36233.8	1	24.16	0.54	13.2	1	1	2.81	1.46	1.81	1.71	0	0	55	450	0
1	25376.2	1	36.89	0.6	6.8	1	1	4.18	2.88	3.18	1.82	1	0	85	130	1
1	68110.8	1	22.49	1.64	9.3	1	1	3.92	2.61	2.92	5.14	0	1	60	194	0
1	81028.8	0	23.24	1.93	7.5	1	1	4.15	1.78	3.15	6.88	1	0	37	206	0
1	162593	1	31.35	1.02	7.3	1	1	3.35	2.37	2.35	2.77	1	0	78	129	0
1	76991	0	35.06	1.93	8.2	3	1	3.98	1.6	2.98	6.88	1	0	60	184	0
1	32405.3	1	23.41	0.91	6.5	1	1	3.44	1.87	2.44	2.49	1	0	73	89	1
1	24497.8	0	27.21	0.88	7.5	1	1	3.38	1.97	2.38	2.41	0	1	39	132	0
1	191692	0	28.57	1.28	7	1	1	4.24	2.57	3.24	3.59	1	0	56	179	0
1	69904.4	1	32.41	1.92	9.2	1	1	4.11	1.74	3.11	6.79	1	0	54	124	0
1	153925	0	29.64	1.61	10.2	1	1	4.52	2.52	3.52	5	1	0	72	255	1
1	53626.4	1	23.74	0.88	6.4	1	1	6.02	1.91	5.02	2.41	0	1	65	81	0
1	39691.7	0	27.22	0.5	7.2	1	1	3.68	2.34	2.68	1.64	1	0	54	176	0
1	39276.6	1	26.64	1.45	4.1	1	1	2.77	1.51	1.77	4.26	1	0	88	89	1
1	62640.3	0	36.1	1.58	7.1	1	1	4.22	2.24	3.22	4.84	1	0	47	160	0
1	33655.3	0	36.57	1.53	9.1	1	1	3.32	1.53	2.32	4.61	1	0	71	159	1
1	246256	0	29.39	2.2	7.9	1	1	6.12	4.09	5.12	9.03	0	1	53	266	0
1	23165.3	0	29.09	1.13	6.1	1	1	2.83	2.03	1.83	3.11	1	0	50	128	1
1	348373	1	29.41	2.2	8.8	1	1	5.33	1.83	4.33	9.02	1	0	65	156	1
1	218292	0	28.88	2.2	5.9	1	1	6.84	3.68	5.84	9.03	1	0	62	147	1
1	153925	0	29.64	1.61	10.2	1	1	4.52	2.52	3.52	5	1	0	72	255	1
1	39691.7	0	27.22	0.5	7.2	1	1	3.68	2.34	2.68	1.64	1	0	67	176	0
1	191692	0	28.57	1.28	7	1	1	4.24	2.57	3.24	3.59	1	0	65	179	0
1	32111.5	1	22.86	1.13	5.9	1	1	3.54	1.92	2.54	3.1	1	0	73	119	0
1	23165.3	0	29.09	1.13	6.1	1	1	2.83	2.03	1.83	3.11	1	0	50	128	1
1	117859	0	27.64	1.27	9	1	1	5.38	3.5	4.38	3.55	1	0	36	98	1
1	50116.8	0	27.92	1.17	5.9	2	1	3.25	1.58	2.25	3.22	1	0	58	125	1
1	36300	1	30.78	0.79	7.4	1	1	3.67	2.22	2.67	2.2	0	1	35	213	1
1	81438.5	1	33.66	1.01	5.8	2	1	3.95	2.39	2.95	2.75	0	1	67	136	1
1	218292	0	28.88	2.2	5.9	1	1	6.84	3.68	5.84	9.03	1	0	62	147	1
1	68626.3	1	27.14	0.94	6.9	2	1	5.49	3.97	4.49	2.57	0	1	72	125	1
1	42760.7	0	25	0.85	7.2	1	1	3.12	1.63	2.12	2.33	1	0	66	126	0
1	25226.2	1	27.85	0.49	6.9	1	1	2.98	1.71	1.98	1.64	1	0	69	154	0
1	88391.2	1	25.31	1.88	5.5	1	1	4.71	2.97	3.71	6.58	1	0	79	110	0
1	43987.5	0	32.83	1.03	7	1	1	2.97	1.57	1.97	2.81	1	0	63	125	1
1	69910.8	0	35.16	1.71	5.7	1	1	5.96	3.4	4.96	5.52	1	0	55	94	0
1	22582.8	1	27.66	0.53	6.3	1	1	2.7	1.37	1.7	1.7	1	0	61	106	0
1	84539.2	0	33.91	1.38	5.8	1	1	3.73	2.12	2.73	3.96	1	0	62	119	1
1	48906	0	22.55	0.96	8.7	1	1	3.17	1.65	2.17	2.6	1	0	65	218	0
1	189389	1	37.33	1.74	7	1	1	5.4	3.04	4.4	5.69	1	0	77	161	1
1	56842.6	1	20.99	1.35	10	2	1	4.16	2.45	3.16	3.87	1	0	75	240	0
1	9672	0	29.14	0.26	6.6	1	1	2.48	1.2	1.48	1.3	1	0	76	115	0
0	128022	1	23.74	1.88	7.2	1	1	4.24	2.17	3.24	6.57	0	0	78	128	0
0	22928	1	31.86	1.04	6.8	1	1	2.89	1.33	1.89	2.83	0	0	48	139	0
0	17793.4	0	38.63	0.09	6	1	1	2.66	1.64	1.66	1.1	0	0	56	99	1
0	19057.5	1	21.55	0.33	6.9	1	1	3.63	2.24	2.63	1.39	0	0	54	109	0
0	69000.6	0	27.41	1.69	6.9	1	1	4.03	1.98	3.03	5.43	0	0	75	140	1
0	58362.3	0	22.77	0.58	5.9	1	1	4.15	2.79	3.15	1.79	0	0	56	84	0
0	36046.2	1	24.69	1.37	6.8	1	1	3.41	1.97	2.41	3.92	0	0	74	130	0
0	50061	0	30	0.9	6.8	2	1	3.7	2.2	2.7	2.46	0	0	70	117	1
0	34968.8	0	24.13	0.94	6.2	1	1	2.86	1.41	1.86	2.57	0	0	57	129	0
0	201431	1	34.67	2.16	5.7	1	1	5.74	3.29	4.74	8.71	0	0	68	172	1
0	50252.8	1	21.77	0.86	7	1	1	5.19	2.21	4.19	2.37	0	0	58	216	0
0	229024	0	37.81	1.86	7.5	1	1	6.97	4.7	5.97	6.42	0	0	52	200	1
0	89280	1	27.01	1.26	7.6	1	1	5.71	3.6	4.71	3.54	0	0	67	87	1
0	91461.3	0	29.34	1.11	5.6	1	1	5.45	3.84	4.45	3.03	0	0	53	115	0
0	35780.7	0	29.76	0.71	5.5	1	1	4.26	2.87	3.26	2.03	0	0	35	187	0
0	15517.9	0	28.07	0.05	8	1	1	2.21	2.05	1.21	1.05	0	0	65	320	0
0	117796	1	24.57	1.94	8.2	1	1	5.3	2.94	4.3	6.94	0	0	55	220	0
0	45111.7	0	27.89	1.4	7	1	1	3.18	1.73	2.18	4.04	0	0	66	143	1
0	19312.2	1	29.74	0.91	9	1	1	3.52	2.03	2.52	2.48	0	0	62	100	1
0	9683.32	0	30.8	0.31	7.5	1	1	2.49	1.02	1.49	1.36	0	0	80	120	0
0	43348.3	0	31.53	0.8	6	1	1	3.34	2.08	2.34	2.23	0	0	53	102	1
0	38540	0	31.91	1.34	9.6	1	1	5.47	1	4.47	3.81	0	0	34	231	0
0	24850	1	25.81	0.66	8.8	1	1	3.94	2.5	2.94	1.94	0	0	55	180	0
0	41773.3	1	28.76	0.52	6.9	1	1	3.47	2.12	2.47	1.69	0	0	72	105	0
0	965601	1	30.69	3.12	8.2	1	1	8.19	5.06	7.19	22.75	0	0	52	134	0
0	99737.3	1	33.59	2.36	9.6	1	1	5.17	3.17	4.17	10.58	0	0	44	222	1
0	107749	1	29.32	1.63	9.2	1	1	4.53	2.51	3.53	5.12	0	0	58	111	0
0	19566.2	1	22.6	0.9	6.9	1	1	2.93	1.28	1.93	2.46	0	0	60	221	1
0	45111.7	0	27.89	1.4	7	1	1	3.18	1.73	2.18	4.04	0	0	66	143	1
0	51622.6	0	25.22	0.76	6.5	1	1	4.28	2.67	3.28	2.13	0	0	73	109	1
0	13536.2	0	25.78	0.98	7.1	1	1	2.84	1.75	1.84	2.66	0	0	60	173	0
0	20118.7	0	25.45	0.78	5	1	1	2.53	1.09	1.53	2.17	0	0	69	120	1
0	59387.8	1	25.22	0.94	6.1	1	1	3.96	2.45	2.96	2.55	0	0	62	139	0
0	108345	0	35.44	1.2	5.2	1	1	4.16	2.5	3.16	3.32	0	0	36	101	1
0	128808	0	24.88	1.74	10.5	1	1	5.76	3.61	4.76	5.7	0	0	68	181	0
0	66865.9	0	32.37	2.05	7.2	1	1	4.03	1.41	3.03	7.74	0	0	48	124	1
0	106354	1	27.64	2.19	10	1	1	3.44	1.71	2.44	8.91	0	0	46	197	0
0	88286.7	0	36.36	1.15	8.7	1	1	4.88	3.24	3.88	3.17	0	0	49	254	1
0	139445	0	34.16	1.82	5.8	1	1	4.64	2.4	3.64	6.18	0	0	58	145	0
0	22725.2	1	26.67	0.73	6.7	1	1	3.05	1.86	2.05	2.07	0	0	70	138	1
0	39679.6	1	19.94	0.81	7	1	1	3.89	2.15	2.89	2.24	0	0	78	151	0
0	16807.7	1	27.68	0.48	7	1	1	2.84	1.53	1.84	1.61	0	0	57	127	1
0	54440.1	0	34.37	2	11.9	1	1	3.53	1.3	2.53	7.43	0	0	44	152	0
0	281563	0	29.7	2.45	7.8	1	1	4.64	2.38	3.64	11.53	0	0	61	162	1
0	281563	0	29.7	2.45	7.8	1	1	4.64	2.38	3.64	11.53	0	0	61	162	0
0	43501.9	0	24.52	1.21	5.3	1	1	3.15	1.47	2.15	3.34	0	0	62	129	1
0	49402.2	0	29.4	1.23	10	1	1	4.41	2.41	3.41	3.41	0	0	55	145	0
0	41964.4	0	34.17	0.66	6.5	1	1	3.47	2.07	2.47	1.93	0	0	48	121	0
0	127591	1	27.43	2.11	8.8	1	1	3.87	1.89	2.87	8.24	0	0	46	155	0
0	88312.7	1	23.81	1.32	9.8	1	1	4.33	2.57	3.33	3.76	0	0	52	162	0
0	79577.7	0	26.51	1.11	9.2	1	1	4.57	2.95	3.57	3.05	0	0	49	94	0
0	85158.9	1	28.72	1.76	8.7	1	1	5.03	2.84	4.03	5.81	0	0	54	184	0
0	17251.3	1	22.66	0.74	8	1	1	2.77	1.34	1.77	2.11	0	0	77	154	1
0	29883.1	0	34.63	0.53	8.2	1	1	2.74	1.4	1.74	1.69	0	0	54	154	0
0	50792.6	0	30.36	1.39	5.4	1	1	3.64	1.71	2.64	4.02	0	0	60	154	1
0	59440.3	1	30.08	1.56	7.1	1	1	4.83	2.87	3.83	4.77	0	0	48	160	0
0	84204.1	1	27.34	1.75	8.7	1	1	4.51	2.38	3.51	5.73	0	0	51	115	0
0	71468.9	1	27.94	1.13	8	1	1	4.13	2.63	3.13	3.11	0	0	63	218	0
0	103628	1	28.72	1.21	11.7	1	1	4.61	2.8	3.61	3.35	0	0	37	332	0
0	31313.7	0	29.3	0.61	6.5	1	1	3.16	1.78	2.16	1.84	0	0	42	138	0
0	88286.7	0	36.36	1.15	8.7	1	1	4.88	3.24	3.88	3.17	0	0	49	254	1
0	142368	1	27.15	1.23	12.5	1	1	4.98	3.93	3.98	3.43	0	0	60	384	0
0	78585	0	20.96	1.61	6.2	1	1	3.84	2.11	2.84	5	0	0	43	143	1
0	9941.75	1	22.15	0.14	6.8	1	1	3.33	1.63	2.33	1.15	0	0	58	193	0
0	320446	0	25.71	2.32	7	1	1	6.03	3.28	5.03	10.15	0	0	43	124	0
0	71201.8	0	30.04	1.05	10	1	1	3.34	1.83	2.34	2.84	0	0	55	156	0
0	72984	0	28.55	1.16	8.3	1	1	4.29	2.64	3.29	3.18	0	0	45	177	0
0	41420.9	0	21.76	0.85	6.4	1	1	3.21	1.44	2.21	2.34	0	0	28	114	0
0	321564	0	25.78	2.18	8.3	1	1	5.93	3.16	4.93	8.86	0	0	48	163	0
0	5584.62	0	23.94	0.14	5	1	1	1.55	0.51	0.55	1.15	0	0	43	75	0
0	64213.9	1	33.33	1.01	7	1	1	2.33	1.36	1.33	2.74	0	0	55	75	1
0	10109.6	1	29.37	0.6	8.8	1	1	1.81	0.42	0.81	1.82	0	0	53	231	0
0	12133.9	1	23.71	0.51	7.7	1	1	2.88	1.51	1.88	1.66	0	0	72	152	1
0	55236.2	1	30.3	1.91	7.3	1	1	4.09	1.74	3.09	6.74	0	0	51	242	0
0	64994.4	0	25.64	1.22	5.4	1	1	4.43	2.7	3.43	3.4	0	0	49	99	0
0	117061	0	28.72	1.5	6.3	1	1	5.68	3.38	4.68	4.46	0	0	55	154	0
0	70431.9	0	31.55	1.46	8	1	1	3.29	1.42	2.29	4.32	0	0	59	185	1
0	39679.6	1	19.94	0.81	7	1	1	3.89	2.15	2.89	2.24	0	0	73	151	0
0	243137	1	21.61	1.95	8	1	1	5.36	2.91	4.36	7.04	0	0	47	151	0
0	154245	0	33.28	1.95	7.9	1	1	5.74	3.32	4.74	7	0	0	58	133	1
0	18145.5	0	20.4	1.08	6.9	1	1	2.19	1.28	1.19	2.94	0	0	40	120	0
0	18830.8	1	32.79	0.21	6.7	1	1	4.62	2.18	3.62	1.23	0	0	66	132	0
0	139983	0	26.54	1.5	6.8	1	1	6.06	4.47	5.06	4.47	0	0	50	118	0
0	87985.7	1	37.98	2.11	7.5	1	1	3.93	1.28	2.93	8.24	0	0	54	149	1
0	36544	0	37.55	1.12	9	1	1	3.76	2.18	2.76	3.08	0	0	61	232	0
0	124625	0	27.53	1.92	8.2	1	1	5.45	3.09	4.45	6.79	0	0	54	180	0
0	21993.9	1	25.14	-0.05	7	1	1	2.71	1.44	1.71	0.95	0	0	65	143	0
0	60860	1	24.77	1.2	5.3	1	1	4.59	2.62	3.59	3.33	0	0	72	98	1
0	28001.6	1	20.31	0.38	5.1	1	1	4.93	4.3	3.93	1.47	0	0	78	175	0
0	42932.7	0	26.62	0.59	6.2	1	1	3.65	2.4	2.65	1.81	0	0	49	107	0
0	50627.4	1	30.76	1.85	8.6	1	1	3.91	1.66	2.91	6.37	0	0	51	161	1
0	10751.5	0	24.34	0.2	6.2	1	1	2.59	1.31	1.59	1.22	0	0	78	99	1
0	51180.3	0	38.52	1.28	6.6	1	1	4.79	2.05	3.79	3.61	0	0	57	108	0
0	185698	1	23.14	1.55	5.6	1	1	6.15	4.21	5.15	4.72	0	0	70	99	1
0	255416	1	25.71	2.01	6.7	1	1	6.41	3.92	5.41	7.43	0	0	75	145	1
0	52569.4	0	26.78	1.59	7.2	1	1	4.21	3.03	3.21	4.9	0	0	52	106	0
0	47100	1	28.16	1.15	6.3	1	1	4.13	2.5	3.13	3.16	0	0	71	143	1
0	17101.7	0	30.3	1.12	8	1	1	2.76	1.14	1.76	3.07	0	0	66	131	1
0	12133.9	1	23.71	0.51	7.7	1	1	2.88	1.51	1.88	1.66	0	0	72	152	1
0	39997.2	0	36.13	1.26	9	1	1	3.6	1.7	2.6	3.53	0	0	70	210	0
0	22143.6	1	27.25	0.94	7.9	1	1	3.26	1.74	2.26	2.56	0	0	58	123	0
0	33880	0	34.85	1.11	10.4	1	1	3.5	2	2.5	3.03	0	0	56	218	0
0	82307.1	1	27.34	1.46	6.5	1	1	5.96	4.11	4.96	4.29	0	0	61	170	0
0	56238.5	0	16.66	1	12.9	1	1	3.38	1.83	2.38	2.71	0	0	61	469	0
0	27616.7	0	25.97	0.37	12.5	1	1	2.09	1.18	1.09	1.44	0	0	52	419	0
0	35154	1	28.37	0.85	8.6	1	1	3.38	1.94	2.38	2.33	0	0	38	219	0
0	4130.13	1	34.35	0.16	5.5	1	1	1.47	0.43	0.47	1.17	0	0	60	107	0
0	92043.5	1	26.56	1.88	11.3	1	1	6.35	2.29	5.35	6.58	0	0	55	224	0
1	201677	0	34.05	1.6	7.8	1	1	5.9	3.93	4.9	4.93	1	0	57	167	1
0	38694.9	0	27.24	1.35	11.5	1	1	3.1	1.35	2.1	3.86	0	0	49	256	0
0	152044	0	25.2	1.38	6.7	1	1	6.38	3.75	5.38	3.98	0	0	48	121	0
0	10395	0	18	0.25	10	1	1	2.25	1	1.25	1.28	0	0	54	226	0
0	62892.3	1	35.57	1.32	7.4	1	1	4.31	2.56	3.31	3.74	0	0	58	104	0
1	23040	0	26.11	0.47	9.2	1	1	3.2	1.8	2.2	1.6	1	0	54	414	0
1	27744.7	1	25.88	0.53	6.2	1	1	3.47	2.13	2.47	1.7	1	0	80	135	0
1	27605.8	1	34.21	1.05	12.4	1	1	3.57	1.97	2.57	2.86	1	0	74	219	0
1	18617.8	1	26.88	0.96	6.9	1	1	2.22	1.58	1.22	2.62	1	0	58	164	0
1	66748	1	21.14	1.08	6.2	1	1	6.17	4.1	5.17	2.93	1	0	54	103	0
1	24867.5	0	32.41	0.88	8.9	1	1	4.08	1.94	3.08	2.42	1	0	68	149	1
1	104208	1	24.67	1.53	7.2	1	1	6	2.89	5	4.64	0	1	59	146	1
1	66694.6	1	33.46	1.52	5	1	1	4.65	2.71	3.65	4.59	1	0	76	108	1
1	85500	1	24.02	1.66	6	1	1	4.5	2.5	3.5	5.26	1	0	78	119	1
1	79200	1	24.68	1.79	6	1	1	4.85	2.35	3.85	6	1	0	71	117	0
1	79200	1	24.68	1.79	6	1	1	4.85	2.35	3.85	6	1	0	49	117	0
1	333498	1	28.12	1.76	6.2	1	1	5.5	3.32	4.5	5.82	1	0	84	132	1
1	173530	1	28.63	2.13	9.7	3	1	5.78	3.5	4.78	8.38	0	1	42	180	1
1	37727.3	1	23.15	0.78	5.4	1	1	3.85	2.68	2.85	2.17	1	0	64	83	0
1	42750	1	27.51	1.1	13	1	1	3.75	2.38	2.75	3	1	0	75	331	0
1	67833.3	1	33.25	1.2	4.8	1	1	5.14	3.06	4.14	3.33	1	1	56	70	1
1	91478.1	1	25	1.3	12.8	1	1	4.9	3.18	3.9	3.68	1	0	82	286	0
1	237820	0	30.49	1.84	8	1	1	5.88	4	4.88	6.33	1	0	52	371	0
1	50149.3	0	34.6	2.04	7.6	1	1	4.14	1.29	3.14	7.69	1	0	57	151	1
1	36865.7	0	32.05	2.27	7.5	1	1	4.11	1.18	3.11	9.71	0	1	40	155	0
1	12223.6	0	28.76	0.63	4.9	1	1	2.73	1.23	1.73	1.89	1	0	59	102	1
1	27784.3	0	25.3	0.8	6.1	1	1	3.17	1.71	2.17	2.23	1	0	73	113	0
1	74569.6	0	25.3	1.07	9.3	1	1	3.94	2.3	2.94	2.92	1	0	58	134	0
1	18868.2	0	36.16	1.16	7.1	1	1	3.24	1.59	2.24	3.18	1	0	57	158	1
1	104217	0	36.68	1.17	8.6	1	1	3.42	2.25	2.42	3.22	1	0	50	187	1
1	97059.4	0	33.33	1.51	8.8	1	1	5.63	3.72	4.63	4.53	0	1	37	327	0
1	43592.7	1	31.05	0.78	9.1	1	1	3.27	2.02	2.27	2.18	1	0	55	125	1
1	42952.4	1	30.12	0.87	11.6	1	1	3.9	2.62	2.9	2.38	1	1	63	437	1
1	28290.6	0	37.28	0.84	7.2	1	1	3.1	1.63	2.1	2.33	1	0	64	116	1
1	19105.8	1	33.3	1.15	7.7	1	1	3.08	1.43	2.08	3.16	1	0	76	153	1
1	333498	1	28.12	1.76	6.2	1	1	5.5	3.32	4.5	5.82	1	0	84	132	1
1	17702.1	0	31.24	0.6	5.8	1	1	2.85	1.61	1.85	1.83	1	0	70	129	1
1	91384.8	0	30.48	1.62	5.8	1	1	4.35	2.6	3.35	5.05	1	0	70	93	0
1	19105.8	1	33.3	1.15	7.7	1	1	3.08	1.43	2.08	3.16	1	0	76	153	1
1	19105.8	1	33.3	1.15	7.7	1	1	3.08	1.43	2.08	3.16	1	0	76	153	1
1	46126.7	0	29.67	1.33	6.8	1	1	4.58	2.06	3.58	3.78	1	0	65	139	0
1	36520	0	31.24	0.6	8.9	1	1	5.03	3.67	4.03	1.82	1	0	37	133	0
1	67500	0	39.54	0.92	6.5	1	1	3.38	1.95	2.38	2.5	1	0	65	116	0
1	92259.1	1	27.77	1.59	4.9	1	1	5.42	3.61	4.42	4.9	1	0	46	117	0
1	29227.8	0	34.24	0.75	8.4	2	1	3.07	1.49	2.07	2.11	1	0	74	146	0
1	175279	1	32.28	1.94	10.3	1	1	6.29	3.47	5.29	6.94	0	1	34	237	0
1	140293	0	29.67	1.61	8.9	1	1	5.75	3.74	4.75	5.03	1	0	66	122	0
1	65473.8	0	31.59	1.49	7.6	1	1	4.21	2.31	3.21	4.44	1	0	60	144	0
1	81525.4	0	30.8	1.23	5.7	1	1	5.14	3.41	4.14	3.41	1	0	70	106	1
1	27812.8	1	28.72	0.72	6.9	2	1	3.23	1.81	2.23	2.06	1	0	67	136	0
1	18056.8	0	26.3	0.53	5.4	1	1	2.84	1.43	1.84	1.71	1	0	53	92	1
1	487765	0	30.86	2.23	12.8	1	1	7.2	4.32	6.2	9.34	0	1	48	340	0
1	283608	0	25.78	2.82	6.3	3	1	6.63	2.83	5.63	16.77	1	0	56	154	1
1	65747.1	1	20.6	1.88	9.7	1	1	4.14	1.97	3.14	6.57	0	1	32	198	0
1	56349	0	31.98	0.91	7.2	2	1	3.98	2.48	2.98	2.48	1	0	64	85	0
1	230812	0	33.73	1.69	7.3	1	1	5.65	3.57	4.65	5.41	0	1	43	174	1
1	55848.7	0	24.3	0.78	7.8	2	1	3.18	1.74	2.18	2.19	1	0	73	140	0
1	62267.4	0	43.28	1.25	9.2	3	1	4.07	2.37	3.07	3.49	0	1	52	159	1
1	145888	0	32.83	1.9	5.5	1	1	5.54	3.2	4.54	6.71	0	1	42	103	0
1	89005	1	40.4	1.29	9.1	1	1	5.19	3.46	4.19	3.62	0	1	49	250	0
1	29754	1	33.79	0.86	7.2	1	1	5.4	1.45	4.4	2.38	0	1	50	144	1
1	145633	0	27.53	1.09	6.1	1	1	4.91	3.31	3.91	2.96	0	1	66	120	1
1	162568	0	27.12	0.97	5.7	1	1	4.9	3.38	3.9	2.64	1	0	50	148	0
1	35798.5	0	24.44	0.84	8.1	1	1	3.52	2.07	2.52	2.33	0	1	35	212	0
1	149925	0	22.89	1.63	7	1	1	5.98	3.08	4.98	5.1	1	0	60	145	0
1	93150	0	29.09	1.24	7.7	1	1	4.31	2.61	3.31	3.45	0	1	63	139	1
1	89456.5	0	31.16	1.23	11.2	1	1	3.35	1.69	2.35	3.41	0	1	63	278	1
1	22145.7	0	27.56	0.9	6.1	1	1	2.98	1.49	1.98	2.47	1	0	77	113	0
1	63321.1	0	24.61	2.17	5.8	1	1	3.64	1.31	2.64	8.74	1	0	74	126	0
1	10067.1	0	22.16	0.37	6	1	1	2.14	1.04	1.14	1.45	1	0	57	106	0
1	23486.6	0	32.44	0.03	6.4	1	1	3.18	1.98	2.18	1.03	1	0	49	162	0
1	18089.5	0	26.44	0.44	5.9	1	1	2.79	1.49	1.79	1.55	1	0	72	115	0
1	21173.9	0	36.52	0.63	6.2	1	1	2.44	1.06	1.44	1.88	1	0	68	152	1
1	120207	0	26.22	1.15	12	1	1	4.73	3.1	3.73	3.16	1	0	71	331	1
1	26519	0	28	1	6.4	1	1	2.73	1.37	1.73	2.73	1	0	74	105	0
1	7770.9	0	25.64	0.28	4.8	1	1	1.94	0.67	0.94	1.33	1	0	65	130	0
1	81574.1	0	36.96	1.26	5.4	1	1	5.19	3.24	4.19	3.54	1	0	55	121	1
1	44118	1	24.69	1.9	5	1	1	3.79	1.5	2.79	6.71	1	0	68	97	1
1	18561.4	0	29.55	0.79	6	1	1	2.38	0.98	1.38	2.2	1	0	71	93	1
0	11047.4	0	32.85	0.49	5.6	1	1	2.92	1.61	1.92	1.63	0	0	43	122	1
0	105086	0	34.85	1.3	7.2	1	1	4.84	3.05	3.84	3.68	0	0	46	150	1
0	58284.4	0	29	0.94	7	1	1	4.43	2.93	3.43	2.55	0	0	69	70	1
0	298178	0	33.33	2.5	7	1	1	6.63	3.63	5.63	12.13	0	0	37	176	0
0	14093.9	0	31.2	0.52	6	1	1	2.74	1.38	1.74	1.68	0	0	56	104	1
0	33736.5	0	33.33	1.04	6.9	1	1	3.5	1.93	2.5	2.83	0	0	47	164	0
0	131202	1	24.84	1.8	11.5	1	1	4.9	2.92	3.9	6.03	0	0	61	358	1
0	68618.2	0	26.29	1.29	7.2	1	1	5.61	3.09	4.61	3.64	0	0	41	122	1
0	10555.1	0	28.67	-0.09	6.1	1	1	2.96	1.77	1.96	0.91	0	0	54	124	0
0	94990.5	0	25.71	1.27	7.6	1	1	4.21	2.75	3.21	3.56	0	0	45	83	0
0	498104	0	30.02	2.72	6.5	1	1	11.3	7.25	10.3	15.2	0	0	59	111	0
0	31350	0	29.09	0.86	10	1	1	3.33	2.26	2.33	2.36	0	0	48	136	1
0	26234.5	0	26.84	1.08	8.1	1	1	3.39	1.82	2.39	2.95	0	0	73	156	1
0	13944.8	0	26.49	0.56	6.1	1	1	2.86	1.51	1.86	1.74	0	0	81	140	1
0	54123.8	0	39.3	1.28	7	1	1	3.84	2.12	2.84	3.6	0	0	52	145	0
0	105165	1	33.03	2.04	9.6	1	1	5.63	2.38	4.63	7.69	0	0	52	197	0
0	101868	0	30.47	0.97	10.2	1	1	4.3	2.77	3.3	2.63	0	0	58	163	1
0	39900.5	1	35.93	0.76	7.3	1	1	4.12	2.68	3.12	2.15	0	0	44	102	1
0	113858	0	35.03	1.6	5	1	1	5.11	3.11	4.11	4.97	0	0	30	105	0
0	182914	0	21.79	1.15	10.8	1	1	5.2	3.57	4.2	3.14	0	0	45	228	0
0	95111.3	1	29.73	1.85	8.9	1	1	4.67	2.47	3.67	6.36	0	0	60	217	0
0	40743.2	1	31.2	1.71	9.4	1	1	3.97	1.81	2.97	5.53	0	0	47	217	0
0	279562	0	24.75	2.17	5.8	1	1	6.66	4.69	5.66	8.75	0	0	49	125	0
0	92285.1	1	34.26	1.36	7	1	1	4.81	2.79	3.81	3.9	0	0	72	124	0
0	97968	0	42.79	1.27	6.1	1	1	4.73	3	3.73	3.57	0	0	67	126	1
0	14234.5	0	29.67	-0.19	7.1	1	1	2.3	0.99	1.3	0.83	0	0	65	122	0
0	43673	0	29.74	1.25	6.5	1	1	3.17	1.87	2.17	3.48	0	0	60	151	1
0	14924	1	22.49	0.72	7.2	1	1	2.8	1.63	1.8	2.05	0	0	52	240	0
0	5167.02	1	19.14	0.31	7	1	1	2.37	0.95	1.37	1.37	0	0	40	107	0
0	12980	0	39.47	0.83	7	1	1	2.46	1	1.46	2.29	0	0	47	128	0
0	54914.6	0	27.64	1.46	5.4	1	1	4.14	2.24	3.14	4.32	0	0	42	122	0
0	380871	1	24.73	2.85	8.7	1	1	9.32	4.86	8.32	17.36	0	0	64	371	0
0	10269.1	0	30.48	0.06	5.7	1	1	2.16	1.13	1.16	1.06	0	0	59	110	0
0	75111.4	0	28.07	1.03	6.2	1	1	4.02	2.46	3.02	2.81	0	0	63	98	1
0	40446	0	25.91	0.85	7.5	1	1	4.15	2.74	3.15	2.33	0	0	50	158	0
0	11200	1	25.59	0.83	6.9	1	1	2.33	1.19	1.33	2.29	0	0	66	106	1
0	15452.2	0	30.7	0.8	5.5	1	1	2.88	1.44	1.88	2.22	0	0	48	94	1
0	24684.7	0	26.84	0.2	9.6	1	1	3.19	1.88	2.19	1.22	0	0	42	179	0
0	65236.5	0	34.48	1	10	1	1	4.75	3.15	3.75	2.73	0	0	61	132	1
0	72548.8	1	26.29	1.52	6.1	1	1	5.04	4.65	4.04	4.58	0	0	74	131	1
0	131639	1	19.38	0.92	6.8	1	1	6.39	4.88	5.39	2.51	0	0	50	172	0
0	22207.1	0	26.89	1.12	5.3	1	1	3.56	1.76	2.56	3.06	0	0	42	129	1
0	31063.7	1	26.79	0.06	7.2	1	1	3.44	2.21	2.44	1.06	0	0	41	91	0
0	57425.2	1	25.1	1.54	9	1	1	4.4	1.51	3.4	4.67	0	0	47	181	0
0	103727	1	39.34	1.12	8.5	1	1	4.98	3.36	3.98	3.07	0	0	51	270	0
0	113002	1	29.76	1.63	10.3	1	1	5.28	3.25	4.28	5.08	0	0	63	225	1
0	171672	0	25.82	1.62	8.4	1	1	5.42	3.4	4.42	5.05	0	0	51	172	0
0	65595.6	0	30.1	0.82	6.3	1	1	4.2	2.74	3.2	2.28	0	0	76	133	0
0	85131.3	0	32.42	1.64	6.1	1	1	3.81	2.35	2.81	5.14	0	0	58	133	1
0	76950	0	31.25	1.79	6.8	1	1	3.38	2.38	2.38	6	0	0	59	135	1
0	47120	1	33.71	1.24	5.4	1	1	4.22	2.5	3.22	3.44	0	0	58	138	1
0	66853.3	1	25.71	0.72	9.1	1	1	4.84	3.33	3.84	2.04	0	0	58	329	1
0	95111.3	1	29.73	1.85	8.9	1	1	4.67	2.47	3.67	6.36	0	0	66	217	1
0	118119	0	42.34	1.35	8.9	1	1	5.05	3.28	4.05	3.86	0	0	55	299	0
0	27092.1	1	27.02	1.14	8	1	1	3.76	2.12	2.76	3.12	0	0	63	136	1
0	70725	1	31.98	1.41	10.3	1	1	5	3.83	4	4.1	0	0	57	232	0
0	23296	1	24.84	1.39	5.9	1	1	5.2	2.8	4.2	4	0	0	63	124	1
0	13944.8	0	26.49	0.56	6.1	1	1	2.86	1.51	1.86	1.74	0	0	81	140	1
0	208207	0	33.15	1.29	8.6	1	1	4.7	2.97	3.7	3.64	0	0	52	184	1
0	18263.6	1	22.72	-0.04	6.1	1	1	3.22	2.02	2.22	0.96	0	0	60	133	0
0	26234.5	0	26.84	1.08	8.1	1	1	3.39	1.82	2.39	2.95	0	0	73	156	1
0	76725	1	24.96	1.61	6.3	1	1	5.17	3.3	4.17	5	0	0	60	137	0
0	60999.6	0	39.64	0.98	7	1	1	4.2	2.82	3.2	2.66	0	0	62	177	1
0	81661.4	1	18.07	1.48	9.1	1	1	5.36	3.18	4.36	4.39	0	0	57	222	0
0	39451.1	1	26.61	0.73	5	1	1	3.76	2.1	2.76	2.08	0	0	58	133	0
0	159495	1	29	2.2	9.4	1	1	8.17	3.75	7.17	9.04	0	0	42	143	0
0	8286.16	0	36	0.35	6.4	1	1	2.09	0.86	1.09	1.42	0	0	44	126	0
0	21411.8	0	39.11	0.59	6.3	1	1	2.76	1.48	1.76	1.8	0	0	77	118	1
0	29746.7	1	29.4	0.51	9.6	1	1	3.07	1.62	2.07	1.67	0	0	41	239	0
0	128856	1	30.12	1.68	9.5	1	1	6	3.47	5	5.35	0	0	58	177	1
0	51659.1	0	31.98	0.97	7.3	2	1	4.28	2.85	3.28	2.65	0	0	64	129	1
0	10046.7	0	25.91	0.2	6	1	1	2.54	1.11	1.54	1.22	0	0	54	106	1
0	16659.4	0	25.64	0.54	8	1	1	2.69	2.05	1.69	1.71	0	0	65	91	1
0	64633.6	0	28.89	1.48	6.6	2	1	4.02	1.98	3.02	4.4	0	0	64	124	1
0	146423	0	28.13	1.84	7	1	1	5.44	3.31	4.44	6.28	0	0	58	195	0
0	138690	0	35.16	1.61	8.2	1	1	6.9	4.47	5.9	5	0	0	53	208	1
0	41773.3	1	27.94	0.52	7	1	1	3.47	2.12	2.47	1.69	0	0	71	147	0
0	43568.8	1	27.64	0.81	9.1	1	1	4.05	2.58	3.05	2.26	0	0	62	145	1
0	59657.1	1	26.85	1.42	6.5	1	1	4.57	2.57	3.57	4.14	0	0	50	97	1
1	61701.4	1	29.39	1.23	6.6	1	1	4.54	2.89	3.54	3.43	0	1	55	178	0
0	186824	1	22.86	2.12	9	1	1	6.66	4	5.66	8.34	0	0	57	222	0
0	12400.9	0	22.21	0.46	9.1	1	1	2.39	1.25	1.39	1.59	0	0	58	144	0
1	93680.9	0	26.95	1.31	7.5	1	1	5.78	3.36	4.78	3.72	1	0	64	149	1
1	31070.8	0	29.62	-0.24	7	1	1	3.69	2.54	2.69	0.78	0	1	63	127	1
1	61488.5	0	21.93	0.81	6.3	2	1	3.37	1.92	2.37	2.25	1	0	67	124	1
1	16185.1	0	30.41	0.34	6.6	2	1	2.66	1.38	1.66	1.41	1	0	63	105	1
1	109312	0	32.89	1.4	7.1	1	1	4.67	2.84	3.67	4.07	1	0	71	117	1
1	27189.5	0	30.76	0.49	7	1	1	2.47	1.31	1.47	1.63	0	1	57	89	0
1	34526.9	0	26.64	0.88	7.3	1	1	3.27	1.9	2.27	2.42	0	1	67	132	0
1	41585.3	1	31.14	0.88	6.4	1	1	3.58	1.92	2.58	2.42	0	1	60	146	0
0	21194	0	35.71	0.94	6.2	1	1	2.24	0.73	1.24	2.56	0	0	66	98	0
0	106930	1	29.65	1.53	9.2	1	1	4.22	2.29	3.22	4.61	0	0	46	168	0
0	32888.6	1	23.88	1.43	6	1	1	3.72	2.06	2.72	4.19	0	0	59	203	0
1	66141.1	0	21.05	1.03	14.6	1	1	4.47	2.4	3.47	2.79	0	1	60	302	0
1	34695.7	1	25.61	0.27	11.7	1	1	3.09	2.03	2.09	1.31	1	0	53	105	0
1	61469.2	0	32.89	0.95	7.2	2	1	2.99	1.38	1.99	2.58	1	0	64	116	0
1	88773.9	0	28.37	1.47	6.9	1	1	3.88	2.02	2.88	4.35	1	0	60	126	0
0	75551.2	1	29.07	1.37	6.8	1	1	4.23	2.44	3.23	3.95	0	0	67	189	0
0	100385	0	29.69	1.61	12.4	1	1	4.17	2.17	3.17	5.02	0	0	45	298	0
1	20464.8	0	24.35	0.94	5.6	1	1	3.2	1.49	2.2	2.56	0	1	47	176	1
1	45894.8	0	19.57	1.27	10.3	1	1	4.58	2.58	3.58	3.58	1	0	37	280	0
0	37406.2	0	26.29	0.45	11.4	1	1	3.28	1.78	2.28	1.56	0	0	50	325	0
0	88472.7	0	39.13	1.38	6.6	1	1	4.4	2.3	3.4	3.96	0	0	53	112	0
0	31667.8	0	27.28	0.91	5.7	1	1	3.08	1.59	2.08	2.49	0	0	41	144	0
0	24488.1	1	25.8	1.36	6.1	1	1	2.28	1.73	1.28	3.9	0	0	60	131	0
0	33234.7	0	22.68	0.61	9.3	1	1	3.26	1.91	2.26	1.83	0	0	50	80	0
1	43103.6	0	33.33	1.27	10.2	1	1	5.32	2.89	4.32	3.57	1	0	68	124	1
0	30712.5	1	31.25	1.22	10.1	1	1	3.25	1.75	2.25	3.38	0	0	41	321	0
0	189750	1	30.12	1.7	6.6	1	1	6.05	3.95	5.05	5.5	0	0	57	126	0
0	28030.4	1	20.28	0.42	6	1	2	4.02	2.36	3.02	1.52	0	0	73	152	0
0	28030.4	1	20.28	0.42	6	1	2	4.02	2.36	3.02	1.52	0	0	73	152	0
0	28030.4	1	20.28	0.42	6	1	2	4.02	2.36	3.02	1.52	0	0	73	152	0
1	39298	1	22.23	1.08	12	1	2	3.27	1.69	2.27	2.96	0	1	61	392	0
0	85578.7	1	25.06	0.97	8.3	1	2	4.19	2.67	3.19	2.63	0	0	71	196	0
0	106007	0	29.67	1.33	8.3	2	2	4.77	3.02	3.77	3.8	0	0	61	148	1
1	30176.6	1	23.15	0.59	11	2	2	3.21	1.85	2.21	1.81	0	1	70	211	1
0	18304.7	1	22.84	0.72	7.5	1	2	3.91	2.22	2.91	2.06	0	0	65	110	0
1	10972.2	0	26.49	0.52	8	1	2	2.28	1.02	1.28	1.68	1	0	68	173	0
0	26236.1	1	25.51	0.71	8.7	1	2	3.51	2.2	2.51	2.02	0	0	68	129	1
0	85833.7	1	23.81	0.97	9.6	1	2	4.76	3.24	3.76	2.63	0	0	69	252	0
1	177564	0	26.99	1.51	8.5	1	2	4.67	2.76	3.67	4.55	0	1	61	220	1
1	48284.5	1	33.78	0.74	10.9	1	2	3.26	1.84	2.26	2.1	0	1	75	151	1
1	57214.9	1	21.56	1.14	7.4	1	2	3.95	2.51	2.95	3.12	1	1	58	148	0
1	156845	1	24.91	1.85	6.5	1	2	6.5	4.23	5.5	6.33	1	0	62	120	1
1	37196.2	1	29.75	0.64	8	1	2	3.75	2.27	2.75	1.9	0	1	55	154	0
1	51592.6	0	19.91	0.31	12	1	2	3.69	2.42	2.69	1.37	0	1	52	255	0
1	228535	1	27.18	2.83	8.4	3	2	5.69	2.31	4.69	16.97	0	1	56	201	1
0	27516.9	0	29.55	0.67	7.4	1	2	2.76	1.29	1.76	1.95	0	0	77	103	1
1	103170	1	29.02	1.79	7	1	2	3.77	1.98	2.77	6	0	1	67	120	0
1	238621	0	28.62	1.19	11.4	1	2	5.09	3.27	4.09	3.29	1	0	72	172	0
1	53421.8	0	23.61	1.25	5.8	1	2	3.51	1.82	2.51	3.49	1	0	70	130	0
1	10951.1	0	27.47	0.67	7.2	1	2	2.49	1.11	1.49	1.96	1	0	70	243	1
1	10951.1	0	27.47	0.67	7.2	1	2	2.49	1.11	1.49	1.96	1	0	70	243	1
1	107274	1	29.07	1.07	7.7	1	2	5.46	4.02	4.46	2.9	0	1	59	239	1
1	46856.2	1	24	1.16	7.5	1	2	4.69	3.06	3.69	3.19	0	1	63	182	0
1	30176.6	1	23.15	0.59	11	2	2	3.21	1.85	2.21	1.81	0	1	72	211	1
1	126337	1	29.41	1.73	12.9	1	2	7.65	5.52	6.65	5.65	1	0	72	211	1
0	22154	0	31.25	1.01	8.4	1	2	5.3	0.95	4.3	2.75	0	0	77	170	1
0	59808	1	21.51	1.1	7.1	1	2	4.34	2.73	3.34	3	0	0	60	300	0
0	73099.7	1	22.06	1.77	6.3	1	2	4.11	2.22	3.11	5.86	0	0	78	126	0
0	10400	1	31.25	0.69	8	1	2	2.6	0.8	1.6	2	0	0	75	170	0
0	66865.1	1	27.29	1.83	10.7	2	2	4.14	1.89	3.14	6.24	0	0	70	159	1
1	42342.9	0	20.96	1.05	11	1	2	3.71	2.26	2.71	2.86	1	0	80	259	0
1	197600	1	25.39	2.18	9.5	1	2	7.04	4.33	6.04	8.89	1	0	73	161	0
0	64835.1	1	28.26	1.19	4.7	1	2	4.43	2.78	3.43	3.3	0	0	68	136	1
1	30176.6	1	23.15	0.59	11	2	2	3.21	1.85	2.21	1.81	0	1	72	211	1
1	137350	0	28.3	1.72	4.7	1	2	5.56	3.42	4.56	5.58	1	0	76	103	1
1	30176.6	1	25.95	0.59	11	2	2	3.21	1.85	2.21	1.81	0	1	72	211	1
1	613616	0	24.22	2.84	10.6	1	2	5.78	3.68	4.78	17.15	1	1	85	148	0
1	30176.6	1	23.89	0.59	11	2	2	3.21	1.85	2.21	1.81	0	1	67	211	1
1	137824	1	27.06	1.39	5.6	2	2	4.72	2.92	3.72	4	1	0	54	158	0
1	68833	0	25.3	1.14	5.7	1	2	3.79	2.08	2.79	3.11	1	0	75	107	1
1	30176.6	1	23.15	0.59	11	2	2	3.21	1.85	2.21	1.81	0	1	72	211	1
1	22800	1	33.46	0.89	8	1	2	3.33	1.85	2.33	2.44	0	1	69	110	1
1	30176.6	1	27.55	0.59	11	2	2	3.21	1.85	2.21	1.81	0	1	85	211	1
1	30176.6	1	29.41	0.59	11	2	2	3.21	1.85	2.21	1.81	0	1	68	211	1
1	205578	1	27.31	1.79	10.4	1	2	5.06	2.94	4.06	6	1	1	55	363	0
0	12480	0	28.54	0.05	7.5	1	2	2.67	1.37	1.67	1.05	0	0	60	195	0
1	75771.4	0	27.19	1.05	5.4	1	2	4.64	3.24	3.64	2.86	1	0	68	88	0
1	30876.4	1	22.48	1.23	7.1	2	2	3.85	2.15	2.85	3.42	1	0	56	125	1
0	143990	1	28.6	1.24	8.1	2	2	4.67	3.06	3.67	3.46	0	0	75	168	0
0	136510	0	25.57	1.45	8	1	2	5.5	3.65	4.5	4.25	0	0	71	118	0
1	144000	1	24.45	2.3	8	1	2	4.5	2	3.5	10	0	1	67	200	0
1	19758.1	1	23.14	1.31	6.5	1	2	3.62	1.76	2.62	3.69	1	0	76	126	1
1	75809.7	1	27.73	1.21	7.6	1	2	4.89	3.18	3.89	3.37	1	0	73	134	1
1	34300	0	31.25	0.56	7.8	1	2	3.33	1.63	2.33	1.75	1	0	80	170	1
1	57930.8	1	27.66	1.16	8.6	3	2	3.83	2.24	2.83	3.2	0	1	46	154	1
1	79398.7	1	26.17	1.54	9.1	2	2	4.02	2.09	3.02	4.67	0	1	65	180	1
1	132192	1	33.31	1.42	8.5	1	2	5.84	4	4.84	4.14	0	1	81	190	0
1	151152	0	27.93	1.1	10.3	1	2	5.36	3.76	4.36	3	0	1	50	206	1
1	134820	0	24.24	1.71	8.4	1	2	5.76	3.66	4.76	5.53	1	0	74	165	0
0	88823.8	0	25.54	0.8	12	1	2	3.56	2.1	2.56	2.23	0	0	60	312	0
0	115295	0	23.61	2.07	9.6	1	2	5.39	2.81	4.39	7.94	0	0	65	137	0
0	27339.6	1	31.8	0.63	6.5	1	2	3.64	2.26	2.64	1.88	0	0	74	142	0
1	176254	0	24.44	1.5	8.8	2	2	4.24	2.35	3.24	4.46	0	1	72	208	1
1	104778	1	27.25	1.44	9.2	1	2	4.79	2.93	3.79	4.24	0	1	61	200	1
1	7842.74	1	25.43	0.23	6.7	1	2	2.69	1.31	1.69	1.26	1	0	77	153	0
1	264492	0	24.92	1.82	7.4	1	2	5.4	3.16	4.4	6.2	1	0	60	358	1
1	157941	1	26.77	1.5	9.3	1	2	7.27	5.37	6.27	4.5	0	1	60	312	0
1	92776.1	1	27.68	1.7	8	1	2	4.81	2.72	3.81	5.47	0	1	53	154	1
0	68373.5	1	22.34	1.38	8.2	1	2	4.82	3.09	3.82	3.97	0	0	65	159	0
1	84427.3	0	21.36	2.03	7.5	1	2	4.55	2.24	3.55	7.61	1	0	80	166	0
1	84427.3	0	21.36	2.03	7.5	1	2	4.55	2.24	3.55	7.61	1	0	80	166	0
1	83434.1	0	26.14	1.62	9.6	2	2	4.26	2.54	3.26	5.08	1	0	65	212	1
1	166934	0	45.88	1.56	9.8	1	2	5.75	3.8	4.75	4.78	0	1	49	195	0
1	89035.9	0	26.3	0.89	9	2	2	4.07	2.58	3.07	2.44	1	0	68	93	1
1	235200	0	20.7	2.05	9.8	3	2	5.33	2.8	4.33	7.78	0	1	53	139	1
1	30176.6	1	24.49	0.59	11	2	2	3.21	1.85	2.21	1.81	0	1	62	211	1
0	46940.4	0	28.91	1.79	9	1	2	4.56	2.37	3.56	5.96	0	0	72	273	0
0	11213.6	0	24.35	-0.03	8.9	1	2	2.03	1.1	1.03	0.97	0	0	77	107	1
1	16016	1	28.12	0.82	6.9	1	2	3.2	1.38	2.2	2.28	1	0	73	126	1
1	77601.3	0	28.06	0.9	10	2	2	3.23	1.73	2.23	2.47	0	1	64	470	1
0	313867	0	34.15	1.96	7.5	2	2	8.33	5.87	7.33	7.13	0	0	74	166	1
0	52143.2	0	31.58	1.22	4.3	2	2	4.21	2.53	3.21	3.39	0	0	60	115	1
0	24025.4	1	22.23	0.32	7	2	2	2.97	1.69	1.97	1.37	0	0	52	107	0
1	50811.3	0	26.56	1.12	7.2	1	2	4.05	2.55	3.05	3.08	1	0	48	119	0
1	53262.2	0	23.14	0.53	6.2	2	2	3.56	2.22	2.56	1.7	1	0	70	132	0
1	43452.6	1	22.49	1.21	5.4	2	2	3.95	2.26	2.95	3.37	0	1	75	116	0
1	62010	0	26.91	1.79	8	1	2	3.53	1.44	2.53	6	0	1	68	150	0
1	156724	0	39.3	1.92	8.2	1	2	4.76	2.38	3.76	6.84	0	1	50	125	1
1	47734	1	21.67	0.94	6.5	2	2	4.17	2.66	3.17	2.56	1	0	92	132	0
1	352628	0	24.65	2.76	8.4	3	2	7.11	4	6.11	15.82	1	1	70	120	1
1	581440	0	24.99	2.51	10	3	2	7.67	4.05	6.67	12.31	0	1	54	243	0
1	75364.4	0	26.67	0.83	9	1	2	4.91	3.45	3.91	2.3	1	1	57	170	1
1	261516	0	21.93	1.34	12.3	1	2	6.2	4.44	5.2	3.8	1	1	51	220	1
1	80492.9	1	30.85	1.26	7.2	1	2	4.82	3.1	3.82	3.54	0	1	56	126	1
1	69196.8	0	26.4	1.92	11.5	1	2	3.98	1.6	2.98	6.8	0	1	56	291	1
1	68775	1	24.01	1	8.3	1	2	4.17	2.63	3.17	2.73	0	1	63	190	1
1	24745.5	0	30.44	0.36	8.1	1	2	2.56	1.26	1.56	1.44	1	0	66	203	0
1	236940	0	29.33	1.85	11	1	2	5.66	3.39	4.66	6.39	1	0	58	260	1
1	7469	1	24.89	0.34	7.1	2	2	3.23	1.83	2.23	1.4	1	0	77	142	1
1	55200	1	38.75	0.88	6.8	1	2	4.6	3.13	3.6	2.4	1	0	58	145	0
1	28709.5	1	25.06	1.32	10	2	2	3.59	1.85	2.59	3.74	0	1	55	231	1
0	28030.4	1	17.3	0.42	6	1	2	4.02	2.36	3.02	1.52	0	0	72	152	0
0	129170	1	27.22	1.61	6.5	2	2	4.54	2.48	3.54	4.98	0	0	76	150	1
0	66865.1	1	27.29	1.83	10.7	2	2	4.14	1.89	3.14	6.24	0	0	70	159	1
0	148488	1	23.88	1.4	10	1	2	6.03	4.21	5.03	4.05	0	0	70	196	0
1	158322	0	31.25	1.41	7	2	2	5.38	3.56	4.38	4.09	0	1	42	272	0
1	21868.3	0	24.35	0.06	6.7	1	2	2.83	1.54	1.83	1.06	1	1	65	163	1
0	157430	1	23.37	1.65	9	2	2	5.29	3.24	4.29	5.21	0	0	68	280	1
0	14282.4	0	29.43	0.47	6	1	2	2.19	1.41	1.19	1.59	0	0	68	116	1
0	36185.4	0	21.58	0.67	5.4	1	2	3.38	1.82	2.38	1.95	0	0	65	106	0
1	245185	0	28.07	1.69	7.7	2	2	7.03	4.94	6.03	5.44	1	0	56	157	1
1	386316	1	28.96	2.6	6.5	1	2	9.77	6.09	8.77	13.41	1	1	49	127	1
1	41899.9	0	29	0.88	10.6	1	2	4.21	2.72	3.21	2.41	0	1	60	215	0
1	465786	1	28.4	2.53	8.3	1	2	4.36	3.85	3.36	12.55	1	0	66	177	1
0	37410	1	29.32	1.2	8	1	2	4.3	2.9	3.3	3.33	0	0	67	135	0
0	128517	0	29.59	1.43	7.9	1	2	5.29	3.46	4.29	4.17	0	0	63	123	1
1	36481.2	0	26.94	1.06	6.5	2	2	3.92	2.35	2.92	2.89	1	1	73	100	1
1	69705.6	1	29.71	2.17	6	1	2	3.94	1.97	2.94	8.78	1	0	58	208	1
1	69705.6	1	29.71	2.17	6	1	2	3.94	1.97	2.94	8.78	1	0	58	208	1
[truncated: 941 more rows]
